# Supplementary material for: Discovering semantic features in the literature: a foundation for building functional associations
Source: BMC Bioinformatics. 2006 Jan 26;7:41. doi: 10.1186/1471-2105-7-41 (PMC1386711; doi:10.1186/1471-2105-7-41)
Supplement: Additional File 2 — Clustering results. This file contains two spreadsheets with the results of the clustering performed on the semantic profiles (also included after z-score normalization) obtained for the SGD8 and Reelin datasets. [file 1471-2105-7-41-S2.xls]

## Sheet: SGD8
SGD_ID	GENE	ORF	GO C	GO F	GO P	GO SLIM P	Hcorder	Hcluster	Factor-1, Z Scores	Factor-2, Z Scores	Factor-3, Z Scores	Factor-4, Z Scores	Factor-5, Z Scores	Factor-6, Z Scores	Factor-7, Z Scores	Factor-8, Z Scores	Factor-1 (1), Z Scores	Factor-2 (1), Z Scores	Factor-3 (1), Z Scores	Factor-4 (1), Z Scores	Factor-5 (1), Z Scores	Factor-6 (1), Z Scores	Factor-7 (1), Z Scores	Factor-8 (1), Z Scores	Factor-1 (2), Z Scores	Factor-2 (2), Z Scores	Factor-3 (2), Z Scores	Factor-4 (2), Z Scores	Factor-5 (2), Z Scores	Factor-6 (2), Z Scores	Factor-7 (2), Z Scores	Factor-8 (2), Z Scores	Factor-1 (3), Z Scores	Factor-2 (3), Z Scores	Factor-3 (3), Z Scores	Factor-4 (3), Z Scores	Factor-5 (3), Z Scores	Factor-6 (3), Z Scores	Factor-7 (3), Z Scores	Factor-8 (3), Z Scores	Factor-1 (4), Z Scores	Factor-2 (4), Z Scores	Factor-3 (4), Z Scores	Factor-4 (4), Z Scores	Factor-5 (4), Z Scores	Factor-6 (4), Z Scores	Factor-7 (4), Z Scores	Factor-8 (4), Z Scores	Factor-1 (5), Z Scores
S000002517	FOB1	YDR110W	nucleolus	ribosomal DNA (rDNA) binding, ribosomal DNA (rDNA) binding	chromatin silencing at ribosomal DNA, DNA recombination, extrachromosomal circular DNA accumulation during cell aging, negative regulation of DNA replication	DNA metabolism	1	1	2.80587	-0.429248	-0.578366	-0.338441	-0.464885	-0.388281	-0.671935	-0.763408	1.33715	0.528436	-0.0169491	-0.659291	-0.433415	-0.647321	-0.635054	-0.416598	0.824249	-0.512241	0.204888	0.0578488	0.273161	-0.506388	-0.0165138	-0.392431	1.86141	0.248493	-0.57233	0.00308747	-0.430275	-0.494465	-0.409458	-0.542673	1.975	0.12941	-0.566265	0.769194	-0.654016	-0.468055	-0.665307	-0.742145	0.684357
S000001073	RRM3	YHR031C	nuclear telomeric heterochromatin	DNA helicase activity, DNA helicase activity, ATP-dependent DNA helicase activity	DNA replication, DNA replication, DNA replication	DNA metabolism	2	1	1.47601	-0.354046	-0.567133	-0.252824	-0.459615	-0.355446	-0.58705	-0.600825	1.63194	0.156502	0.317075	-0.466195	-0.426144	-0.498551	-0.61626	-0.363071	1.31403	-0.278174	0.353101	-0.451507	-0.115865	-0.56457	0.449303	-0.57965	2.36004	-0.157666	-0.578491	-0.25373	-0.397176	-0.607376	-0.298991	-0.596906	2.69847	-0.265426	-0.464332	0.000153086	-0.521484	-0.422698	-0.580259	-0.529101	0.283167
S000004526	PIF1	YML061C	nucleus, mitochondrion	DNA helicase activity	telomere maintenance, DNA recombination, chromosome organization and biogenesis (sensu Eukarya)	DNA metabolism	3	1	1.26194	-0.58084	-0.590928	-0.31862	-0.405913	0.388961	-0.713551	-0.697204	2.35649	-0.278502	-0.404564	-0.742559	0.0689167	-0.576112	-0.734211	-0.403969	1.98901	-0.609875	-0.00816045	-0.650361	-0.0703858	-0.397809	-0.120344	0.455136	2.48452	-0.0741747	-0.404937	-0.359032	-0.697069	-0.725076	-0.446035	0.265561	3.34042	-0.0317511	-0.469273	0.121239	-0.427252	-0.664031	-0.725541	-0.734087	0.610354
S000000184	TEL1	YBL088C	nucleus, nucleus, nucleus	protein kinase activity	response to DNA damage stimulus, telomerase-dependent telomere maintenance, phosphorylation	response to stress	4	1	0.315561	-0.192509	-0.453885	0.0106424	-0.30808	-0.454208	-0.505986	-0.544718	2.72418	-0.0756375	-0.33126	-0.437537	-0.392358	-0.481546	-0.377152	-0.375261	2.60604	-0.197882	-0.245238	-0.398742	-0.28491	-0.495736	-0.234655	-0.482108	1.96331	-0.128694	-0.423452	-0.231314	-0.457379	-0.4437	-0.393466	-0.492715	2.77841	-0.250857	-0.401851	0.165796	-0.488094	-0.532362	-0.39753	-0.521196	-0.425775
S000003143	SAE2	YGL175C	nucleus, cytoplasm	molecular_function unknown	meiotic DNA double-strand break processing	DNA metabolism	5	1	0.629937	-0.446811	-0.451093	-0.0100525	-0.376526	-0.332131	-0.51979	-0.585743	2.98856	0.0850813	0.0925037	-0.535213	-0.512539	-0.468135	-0.523758	-0.392246	2.66613	-0.278385	-0.0770071	-0.520362	-0.348176	-0.527701	0.0540871	-0.487973	2.64605	-0.0864458	-0.41653	-0.324892	-0.506767	-0.56624	-0.322813	-0.549003	3.14883	-0.330202	-0.398393	-0.349129	-0.585488	-0.575363	-0.510827	-0.500773	-0.0222674
S000004523	SML1	YML058W	nucleus, cytoplasm	enzyme inhibitor activity	response to DNA damage stimulus, mitochondrion organization and biogenesis	organelle organization and biogenesis, response to stress	6	1	0.550275	-0.333488	-0.314884	0.119825	-0.456032	-0.515022	-0.577487	-0.574937	3.00514	-0.0469682	-0.55967	-0.588829	-0.390418	-0.540884	-0.450619	-0.305852	2.49816	-0.374721	0.425357	-0.48478	-0.24618	-0.383177	-0.184518	-0.439242	2.5682	-0.0231389	-0.415799	-0.304492	-0.455765	-0.490868	-0.46502	-0.594753	3.28218	-0.431939	-0.539513	-0.112043	-0.554428	-0.350392	-0.470235	-0.583689	0.156468
S000004279	MEC3	YLR288C	nucleus	DNA binding	DNA damage response, signal transduction resulting in cell cycle arrest, DNA metabolism, chromatin silencing at telomere	DNA metabolism	7	1	0.351955	-0.192925	-0.462614	0.307348	-0.407117	-0.493099	-0.551802	-0.542428	3.01313	-0.152041	-0.279004	-0.502552	-0.416363	-0.508401	-0.0671205	-0.433108	2.62418	-0.278133	-0.0252942	-0.392662	-0.43909	-0.507342	0.171703	-0.481118	2.10287	-0.0743011	-0.429202	-0.299176	-0.398142	-0.517456	-0.434597	-0.531627	3.41819	-0.401015	-0.431435	-0.280008	-0.521956	-0.553125	-0.48633	-0.52463	-0.0710546
S000005895	RAD17	YOR368W	nucleus	exonuclease activity	DNA damage response, signal transduction resulting in cell cycle arrest, meiotic recombination	DNA metabolism	8	1	0.37957	-0.197492	-0.460201	0.27031	-0.429749	-0.518148	-0.539179	-0.552934	3.04528	-0.123587	-0.186095	-0.452627	-0.447078	-0.482519	-0.221558	-0.411011	2.61934	-0.281488	-0.141533	-0.365833	-0.476616	-0.488557	0.31278	-0.509596	1.83461	-0.0543696	-0.413931	-0.182955	-0.396646	-0.543341	-0.411242	-0.530191	3.60802	-0.421763	-0.460654	-0.31188	-0.515816	-0.565914	-0.485369	-0.536267	0.133226
S000000975	RAD24	YER173W	nucleus, DNA replication factor C complex	DNA clamp loader activity	DNA damage response, signal transduction resulting in cell cycle arrest, nucleotide-excision repair, meiotic recombination	DNA metabolism	9	1	0.327902	-0.263718	-0.448992	0.304913	-0.380646	-0.495909	-0.523683	-0.503866	2.91718	-0.180393	-0.172361	-0.458199	-0.41324	-0.492466	-0.229083	-0.40496	2.55025	-0.348983	-0.127139	-0.40831	-0.420395	-0.49949	0.213043	-0.504123	1.88195	-0.111479	-0.360584	-0.312996	-0.416803	-0.483166	-0.442353	-0.498288	3.56341	-0.416266	-0.423892	-0.310581	-0.492258	-0.503896	-0.48286	-0.515652	0.0120129
S000002907	LCD1	YDR499W	nuclear chromosome	damaged DNA binding, protein binding	DNA damage response, signal transduction resulting in cell cycle arrest, DNA damage response, signal transduction resulting in cell cycle arrest, telomerase-dependent telomere maintenance, establishment of protein localization, establishment of protein localization	cell cycle, response to stress	10	1	0.2769	-0.00653982	-0.457362	0.309824	-0.429255	-0.566698	-0.59734	-0.59734	2.58842	-0.0136	-0.230403	-0.533731	-0.446339	-0.506786	-0.209914	-0.37638	2.3812	-0.350954	-0.0814574	-0.300411	-0.362963	-0.491711	0.00492745	-0.521765	1.78615	-0.0488627	-0.47371	-0.294383	-0.391296	-0.569476	-0.306122	-0.59734	3.40514	-0.27952	-0.450711	-0.308045	-0.472079	-0.487876	-0.438531	-0.596751	-0.0229708
S000002323	CDC9	YDL164C	nucleus, replication fork, mitochondrion, mitochondrion	DNA ligase (ATP) activity, DNA ligase (ATP) activity	DNA ligation, DNA ligation, lagging strand elongation, lagging strand elongation, base-excision repair, nucleotide-excision repair, DNA recombination	DNA metabolism	11	1	0.790538	-0.500345	-0.66659	0.55671	-0.62267	-0.187022	-0.760643	-0.728594	3.04035	-0.0405737	0.155506	-0.688963	-0.0690752	-0.727188	-0.686769	-0.666659	2.76423	-0.557382	0.171379	-0.508742	-0.483895	-0.541049	-0.249401	-0.38222	2.91175	0.440492	-0.524278	-0.496913	-0.532454	-0.65068	-0.659513	-0.389226	3.68958	-0.204739	-0.508105	-0.146017	-0.684066	-0.588325	-0.804402	-0.630511	1.12195
S000002386	HO	YDL227C	nucleus	endonuclease activity	mating-type switching/recombination, gene conversion at MAT locus	DNA metabolism	12	1	1.1087	-0.220084	-0.61887	-0.139995	-0.374396	-0.373599	-0.759701	-0.718448	3.16181	0.609724	0.0881656	-0.637301	-0.374247	-0.686833	-0.663141	-0.644367	2.94981	-0.510784	-0.0725246	-0.466442	-0.262938	-0.528815	0.0106092	-0.627132	2.50846	0.0555931	-0.572301	-0.0950804	-0.204635	-0.72167	-0.53693	-0.576268	3.65207	-0.326087	-0.520472	0.0192839	-0.589656	-0.680846	-0.629888	-0.60191	1.52235
S000001891	MSH4	YFL003C	nuclear chromosome	DNA binding	meiotic recombination	DNA metabolism	13	1	0.811274	-0.399964	-0.521345	0.213619	-0.538754	-0.439364	-0.65145	-0.627267	3.95759	0.534459	-0.511001	-0.602291	-0.463306	-0.633617	-0.566798	-0.65145	3.32874	-0.566423	-0.0745446	-0.340042	-0.515715	-0.567834	0.213311	-0.484435	1.69651	0.422813	-0.509917	-0.493633	-0.588264	-0.473262	-0.291845	-0.532278	3.35171	-0.522306	-0.589029	-0.0331088	-0.542464	-0.555116	-0.541704	-0.609604	1.36956
S000003628	HPR5	YJL092W	nucleus	DNA helicase activity, DNA helicase activity	DNA repair, double-strand break repair via nonhomologous end-joining	DNA metabolism	14	1	0.861778	-0.229468	-0.450334	-0.259782	-0.492518	-0.517171	-0.606602	-0.490863	2.88771	0.254651	-0.215739	-0.523282	-0.461667	-0.576481	-0.425203	-0.501753	2.39848	-0.462298	0.643241	-0.490323	-0.438386	-0.527345	0.272983	-0.545965	3.59793	-0.0822611	-0.377653	-0.367987	-0.42215	-0.595519	-0.530571	-0.517389	3.84573	-0.281825	-0.449832	-0.402913	-0.580531	-0.557534	-0.49373	-0.57179	1.02858
S000005943	RAD1	YPL022W	nucleotide excision repair factor 1 complex	single-stranded DNA specific endodeoxyribonuclease activity	removal of nonhomologous ends, double-strand break repair via single-strand annealing, removal of nonhomologous ends, nucleotide-excision repair, DNA incision, 5'-to lesion	DNA metabolism	15	1	0.727686	-0.395742	-0.46322	-0.287386	-0.447394	-0.323548	-0.58657	-0.550952	3.10236	-0.128285	-0.288414	-0.515364	-0.405672	-0.539177	-0.502032	-0.485097	1.80599	-0.514649	1.63977	-0.40364	-0.456511	-0.505174	-0.305894	-0.536023	3.13539	-0.224393	-0.470514	-0.343047	-0.430772	-0.548372	-0.459142	-0.522313	4.13541	-0.354705	-0.472864	-0.361823	-0.568259	-0.526404	-0.54785	-0.546001	1.61171
S000004560	RAD10	YML095C	nucleotide excision repair factor 1 complex	single-stranded DNA specific endodeoxyribonuclease activity	removal of nonhomologous ends, double-strand break repair via single-strand annealing, removal of nonhomologous ends, nucleotide-excision repair, DNA incision, 5'-to lesion	DNA metabolism	16	1	0.711483	-0.399893	-0.509046	-0.365158	-0.480522	-0.25884	-0.546762	-0.466683	3.13353	-0.257647	-0.32675	-0.474691	-0.40081	-0.523028	-0.533758	-0.503007	1.69601	-0.485712	1.89712	-0.382246	-0.423841	-0.53627	-0.373264	-0.491003	3.19635	-0.198049	-0.521481	-0.363761	-0.419024	-0.549187	-0.426239	-0.488724	3.97037	-0.248113	-0.442436	-0.339531	-0.571322	-0.536711	-0.496771	-0.546576	1.35952
S000005559	EXO1	YOR033C	nucleus	exonuclease activity, 5'-3' exonuclease activity, 5'-flap endonuclease activity	mismatch repair	DNA metabolism	17	1	0.478387	-0.317764	-0.382247	-0.172099	-0.340606	-0.394858	-0.463321	-0.401794	4.46849	-0.419236	-0.483674	-0.483205	-0.476522	-0.483985	-0.4794	-0.482425	4.26014	-0.483985	-0.289807	-0.482095	-0.441721	-0.483985	-0.437257	-0.481244	2.37328	-0.205316	-0.361486	-0.391224	-0.41713	-0.453699	-0.254977	-0.435865	1.98199	-0.321882	-0.433641	-0.0832077	-0.435204	-0.410289	-0.411615	-0.453748	1.49937
S000001596	RAD27	YKL113C	nucleus	5'-flap endonuclease activity, 5'-flap endonuclease activity	DNA synthesis during DNA repair, replicative cell aging, DNA replication, DNA repair	DNA metabolism	18	1	0.88656	-0.333657	-0.476692	-0.292829	-0.400294	-0.35009	-0.575471	-0.49304	3.67563	-0.109461	-0.286582	-0.537215	-0.474105	-0.53062	-0.463788	-0.469858	3.20023	-0.461391	0.26698	-0.477964	-0.278358	-0.565342	-0.398438	-0.527785	2.17264	-0.15707	-0.408441	-0.398723	-0.421532	-0.522185	-0.360066	-0.49245	2.29581	-0.204268	-0.48692	0.00908459	-0.52807	-0.493351	-0.522772	-0.543655	1.39593
S000002504	MSH6	YDR097C	nucleus	DNA binding, ATP binding, ATPase activity	mismatch repair	DNA metabolism	19	1	0.724735	-0.270584	-0.465762	-0.299573	-0.314248	-0.367587	-0.601761	-0.387555	3.29977	-0.0372419	-0.444496	-0.492397	-0.168961	-0.517798	-0.514794	-0.507168	2.76999	-0.519663	0.327496	-0.333546	-0.29843	-0.425268	-0.491781	-0.412898	2.46244	0.0383299	-0.319976	-0.381409	-0.467246	-0.565745	-0.2681	-0.482241	3.51073	-0.191265	-0.383223	-0.365273	-0.59261	-0.539738	-0.485408	-0.597924	2.73555
S000004777	MLH1	YMR167W	nucleus	DNA binding, ATP binding, ATPase activity	meiotic recombination	DNA metabolism	20	1	0.760521	-0.253324	-0.450805	-0.180532	-0.369245	-0.41143	-0.58828	-0.411231	3.26131	-0.0902251	-0.445839	-0.545347	-0.142606	-0.578858	-0.560734	-0.527607	2.74084	-0.497753	0.481277	-0.297989	-0.336485	-0.48737	-0.386284	-0.44871	2.34706	0.0193309	-0.412367	-0.351443	-0.492428	-0.534739	-0.24995	-0.467313	3.68605	-0.217172	-0.483756	-0.328862	-0.556344	-0.551602	-0.478276	-0.572236	2.85417
S000000688	MSH3	YCR092C	nuclear chromosome	damaged DNA binding	removal of nonhomologous ends, mismatch repair, DNA recombination, mitotic recombination	DNA metabolism	21	1	0.680336	-0.318242	-0.434073	-0.286765	-0.310981	-0.341698	-0.535763	-0.463349	3.46204	-0.149005	-0.477053	-0.485852	-0.285218	-0.501388	-0.528598	-0.485925	3.11204	-0.514739	0.200129	-0.414547	-0.315741	-0.486064	-0.454351	-0.426762	2.51862	-0.014662	-0.429382	-0.456175	-0.488806	-0.53335	-0.320947	-0.420237	3.48545	-0.241868	-0.445666	-0.271588	-0.551378	-0.524063	-0.462583	-0.530656	2.59559
S000002217	RAD59	YDL059C	nucleus	DNA strand annealing activity, protein binding	telomerase-independent telomere maintenance, double-strand break repair via break-induced replication, double-strand break repair via single-strand annealing	DNA metabolism	22	1	0.620635	-0.335856	-0.408626	-0.249527	-0.410265	-0.365183	-0.463485	-0.476997	3.32429	-0.195282	-0.250843	-0.445126	-0.350963	-0.476997	-0.368212	-0.396819	3.21487	-0.349802	-0.190164	-0.289546	-0.366515	-0.427522	-0.276264	-0.4427	2.46702	-0.177931	-0.42113	-0.204137	-0.410805	-0.442266	-0.426427	-0.43387	2.82053	-0.287577	-0.425102	-0.303484	-0.454112	-0.45742	-0.457608	-0.411659	0.945766
S000000277	RDH54	YBR073W	nucleus	DNA-dependent ATPase activity, DNA supercoiling activity	double-strand break repair via break-induced replication, meiotic recombination, meiotic recombination, meiotic recombination, meiotic recombination, heteroduplex formation	DNA metabolism	23	1	0.539416	-0.269567	-0.488673	0.0841801	-0.507325	-0.421174	-0.521682	-0.52031	3.47859	-0.122006	-0.373464	-0.470632	-0.524955	-0.490737	-0.273593	-0.475011	3.24952	-0.424031	-0.38687	-0.450528	-0.422107	-0.506894	0.184694	-0.464646	2.88912	-0.196398	-0.269816	-0.401126	-0.480935	-0.511747	-0.414592	-0.522821	3.43963	-0.352472	-0.440407	-0.27358	-0.521364	-0.524143	-0.546292	-0.473786	0.305818
S000002411	RAD57	YDR004W	nucleus	protein binding	meiotic DNA recombinase assembly, telomerase-independent telomere maintenance, DNA recombinase assembly, DNA recombinase assembly, double-strand break repair via synthesis-dependent strand annealing	DNA metabolism	24	1	0.54279	-0.292541	-0.461307	-0.252334	-0.454263	-0.388427	-0.486315	-0.534459	3.20808	-0.150962	-0.13484	-0.445655	-0.454668	-0.495894	-0.460814	-0.47207	2.85247	-0.42911	0.258355	-0.489027	-0.42973	-0.505343	-0.137873	-0.492313	3.18706	-0.150879	-0.435782	-0.351222	-0.488856	-0.533845	-0.441552	-0.507658	3.58696	-0.322988	-0.449329	-0.349957	-0.532966	-0.506949	-0.518106	-0.474483	0.637694
S000002483	RAD55	YDR076W	nucleus	protein binding	meiotic DNA recombinase assembly, DNA recombinase assembly, DNA recombinase assembly, double-strand break repair via synthesis-dependent strand annealing	DNA metabolism	25	1	0.565839	-0.259182	-0.468807	-0.190491	-0.463255	-0.427022	-0.497255	-0.542116	3.36328	-0.189974	-0.302357	-0.491013	-0.436488	-0.506175	-0.427031	-0.486137	3.00207	-0.36989	0.0910209	-0.458057	-0.436466	-0.498966	-0.0641635	-0.503884	3.12231	-0.0831447	-0.385557	-0.368285	-0.46897	-0.546668	-0.472945	-0.518244	3.56207	-0.314088	-0.448901	-0.254353	-0.538934	-0.536792	-0.503466	-0.487701	0.632254
S000003131	RAD54	YGL163C	nucleus	DNA-dependent ATPase activity, DNA supercoiling activity	telomerase-independent telomere maintenance, chromatin remodeling, heteroduplex formation, double-strand break repair via synthesis-dependent strand annealing	DNA metabolism	26	1	0.591637	-0.260968	-0.44805	-0.163725	-0.476817	-0.49639	-0.468525	-0.483385	3.27288	-0.0499583	-0.295771	-0.509843	-0.428226	-0.538101	-0.438869	-0.431516	3.06282	-0.443208	-0.0787698	-0.432116	-0.380224	-0.482833	-0.19027	-0.537153	3.07581	-0.146564	-0.28924	-0.350125	-0.514683	-0.560431	-0.455388	-0.518933	3.62864	-0.36545	-0.490322	-0.256521	-0.506294	-0.50126	-0.544725	-0.527358	0.515075
S000005531	DNL4	YOR005C	nucleus	DNA ligase (ATP) activity	double-strand break repair via nonhomologous end-joining	DNA metabolism	27	1	0.741004	-0.235367	-0.558847	-0.0486649	-0.401792	-0.304585	-0.649605	-0.567551	3.45392	0.128853	-0.185924	-0.578818	-0.269836	-0.565626	-0.620566	-0.588048	3.45877	-0.495315	-0.24006	-0.531491	-0.453754	-0.463455	-0.3001	-0.3288	3.23704	-0.10293	-0.468795	-0.278962	-0.482806	-0.506091	-0.43802	-0.345003	2.87343	0.0247153	-0.412354	-0.13323	-0.6048	-0.596212	-0.608713	-0.586455	1.06045
S000003058	LIF1	YGL090W	nucleus	structural molecule activity	double-strand break repair via nonhomologous end-joining	DNA metabolism	28	1	0.560353	-0.0654713	-0.554277	-0.117449	-0.544145	-0.378395	-0.515078	-0.48834	3.65146	0.128563	-0.34437	-0.5163	-0.342048	-0.518005	-0.553765	-0.454162	3.66274	-0.305502	-0.217556	-0.389761	-0.327489	-0.48651	-0.335619	-0.527735	3.3706	-0.201975	-0.471983	-0.12774	-0.403686	-0.529162	-0.404436	-0.47933	2.19979	0.148158	-0.532057	0.0941434	-0.547879	-0.571731	-0.514447	-0.551774	1.34426
S000004712	YKU80	YMR106C	nuclear chromatin, nuclear telomeric heterochromatin	damaged DNA binding, RNA binding	telomere maintenance, double-strand break repair via homologous recombination, double-strand break repair via nonhomologous end-joining, chromatin assembly/disassembly, chromatin silencing, chromatin silencing	DNA metabolism, organelle organization and biogenesis	29	1	0.727033	-0.360367	-0.522321	-0.0726631	-0.441212	-0.479241	-0.53649	-0.58038	3.17202	0.186349	-0.344581	-0.525723	-0.445966	-0.515301	-0.455225	-0.532545	3.06967	-0.386963	-0.233848	-0.369105	-0.14067	-0.544486	-0.243428	-0.549169	2.99085	-0.103257	-0.493052	-0.240403	-0.498612	-0.558794	-0.474291	-0.538517	2.23656	-0.129999	-0.46024	0.840871	-0.535037	-0.540407	-0.597081	-0.591283	0.427125
S000004897	YKU70	YMR284W	nuclear chromatin, nuclear membrane, nuclear telomeric heterochromatin	damaged DNA binding, RNA binding	telomere maintenance, double-strand break repair via homologous recombination, double-strand break repair via nonhomologous end-joining, chromatin assembly/disassembly, chromatin silencing, chromatin silencing	DNA metabolism, organelle organization and biogenesis	30	1	0.696232	-0.298119	-0.493033	-0.130061	-0.395353	-0.468173	-0.515491	-0.595238	3.24249	0.149679	-0.341684	-0.549743	-0.4721	-0.537334	-0.461422	-0.520921	3.12301	-0.387696	-0.203634	-0.405848	-0.203374	-0.525991	-0.256076	-0.552779	2.91827	-0.096794	-0.423152	-0.254539	-0.49693	-0.551595	-0.47743	-0.519545	2.29058	-0.169762	-0.442582	0.688612	-0.535445	-0.557175	-0.561582	-0.570502	0.472264
S000002777	XRS2	YDR369C	nucleus	DNA binding, protein binding	double-strand break repair via break-induced replication, double-strand break repair via nonhomologous end-joining, meiotic DNA double-strand break formation	DNA metabolism	31	1	0.355611	-0.30684	-0.455781	-0.135309	-0.368167	-0.454681	-0.479101	-0.4825	3.5497	-0.208385	-0.338014	-0.478276	-0.463962	-0.470195	-0.404181	-0.413391	3.46091	-0.386627	-0.236368	-0.375461	-0.396265	-0.462192	-0.256612	-0.466409	3.14289	-0.262597	-0.376171	-0.361132	-0.430048	-0.466057	-0.419882	-0.471894	2.53265	-0.341505	-0.396178	-0.112113	-0.495175	-0.459247	-0.465335	-0.476168	0.363239
S000004837	MRE11	YMR224C	nucleus	endonuclease activity, protein binding, 3'-5' exonuclease activity	meiotic DNA double-strand break processing, double-strand break repair via break-induced replication, DNA repair, double-strand break repair via nonhomologous end-joining, meiotic DNA double-strand break formation	DNA metabolism	32	1	0.528668	-0.325699	-0.479061	-0.141185	-0.418665	-0.412492	-0.510313	-0.501416	3.51466	-0.0984098	-0.314091	-0.506941	-0.451149	-0.495112	-0.425115	-0.46337	3.33909	-0.41808	-0.161122	-0.417112	-0.407481	-0.487194	-0.117065	-0.478104	2.98682	-0.210663	-0.421961	-0.341904	-0.447064	-0.491241	-0.405022	-0.482767	2.67917	-0.326408	-0.444589	-0.184756	-0.520451	-0.484308	-0.497494	-0.479771	0.445844
S000004321	REC102	YLR329W	nucleus	protein binding	meiotic recombination, meiotic DNA double-strand break formation	DNA metabolism	33	1	0.932066	-0.145882	-0.57634	0.366187	-0.528153	-0.596521	-0.750355	-0.562956	2.49373	1.14254	-0.444768	-0.620333	-0.307027	-0.593697	-0.5752	-0.750361	1.08386	-0.4241	-0.493293	-0.401671	-0.549813	-0.649312	2.45922	-0.510869	1.224	0.717913	-0.627996	-0.260528	-0.412292	-0.700904	-0.279892	-0.555528	3.66128	-0.183415	-0.438448	0.162522	-0.628891	-0.622169	-0.580517	-0.750133	-0.0547435
S000001200	REC104	YHR157W	nucleus	molecular_function unknown	meiotic recombination, meiotic DNA double-strand break formation	DNA metabolism	34	1	0.817725	-0.00625734	-0.556903	0.754171	-0.490371	-0.700556	-0.670338	-0.516827	2.76294	0.530522	-0.595039	-0.416529	-0.321842	-0.644528	-0.44894	-0.700571	0.976011	-0.405921	-0.51739	-0.494499	-0.498535	-0.635803	2.49066	-0.322978	1.09193	0.58159	-0.384644	-0.47471	-0.460156	-0.673745	0.0722379	-0.519815	4.05359	-0.0938207	-0.332775	-0.334018	-0.70057	-0.629371	-0.575768	-0.635826	0.508117
S000001014	SPO11	YHL022C	nuclear chromosome	endodeoxyribonuclease activity, producing 3'-phosphomonoesters, endodeoxyribonuclease activity, producing 3'-phosphomonoesters	meiotic DNA double-strand break formation	DNA metabolism	35	1	0.809441	-0.302132	-0.649419	0.582863	-0.556784	-0.600662	-0.565186	-0.666699	2.82666	0.703572	-0.259185	-0.630679	-0.656159	-0.678272	-0.336575	-0.559275	1.87167	-0.561194	-0.535073	-0.29114	-0.503678	-0.430937	1.68107	-0.638915	1.89399	0.103612	-0.525951	-0.333196	-0.106521	-0.670327	-0.471089	-0.661049	3.75047	-0.37302	-0.497637	0.144252	-0.653222	-0.663913	-0.66234	-0.681765	0.221821
S000001056	SPO13	YHR014W	nucleus	protein binding, protein binding	positive regulation of sister chromatid cohesion, positive regulation of sister chromatid cohesion	cell cycle	36	1	0.388489	-0.189706	-0.444924	1.49686	-0.545418	-0.500651	-0.447087	-0.558409	0.982106	0.829536	-0.344821	-0.524849	-0.530791	-0.496597	0.211904	-0.25625	-0.5881	-0.608393	-0.608916	-0.573916	-0.608916	-0.608916	5.78531	-0.608916	0.89531	0.125375	-0.479548	-0.0548243	-0.119113	-0.443384	-0.295821	-0.536735	2.94953	-0.517404	-0.546432	0.216297	-0.557859	-0.519925	-0.578122	-0.389558	0.203108
S000005366	TOP1	YOL006C	nucleus	DNA topoisomerase type I activity, DNA topoisomerase type I activity	regulation of mitotic recombination, DNA topological change, DNA topological change, DNA strand elongation, chromatin assembly/disassembly, regulation of transcription from Pol II promoter, RNA elongation from Pol II promoter, mitotic chromosome condensation, mitotic chromosome condensation, nuclear migration, nuclear migration	DNA metabolism	37	1	1.40475	-0.288342	-0.311148	-0.183389	-0.673515	-0.669559	-0.635942	-0.498218	1.19771	0.354207	-0.169554	-0.488132	-0.0763548	-0.75322	-0.687311	-0.215844	0.399361	-0.326427	0.853921	-0.283588	-0.135295	-0.0984779	-0.419727	-0.724524	1.52657	0.246068	-0.35444	-0.173038	-0.12568	-0.627841	-0.361671	-0.713417	3.74505	-0.212946	-0.526841	0.0692737	-0.624709	-0.340042	-0.730122	-0.559071	4.30787
S000005032	TOP2	YNL088W	synaptonemal complex, nucleus	DNA topoisomerase (ATP-hydrolyzing) activity, DNA topoisomerase (ATP-hydrolyzing) activity	regulation of mitotic recombination, DNA topological change, DNA strand elongation, chromatin assembly/disassembly, meiotic recombination	DNA metabolism	38	1	1.37031	-0.33696	-0.324271	0.180464	-0.691677	-0.63126	-0.867182	-0.207328	0.816928	0.59445	-0.336572	-0.775033	0.441881	-0.762945	-0.725172	-0.242324	0.186523	-0.524977	0.620977	-0.354656	0.204879	-0.131606	-0.394378	-0.670191	0.790005	0.530827	-0.176632	0.178673	-0.28901	-0.920878	-0.478134	-0.756267	4.33414	0.0406177	-0.492367	-0.17039	-0.516658	-0.324432	-0.558181	-0.814702	4.099
S000004224	TOP3	YLR234W	nucleus	DNA topoisomerase type I activity	regulation of DNA recombination, telomerase-dependent telomere maintenance, meiotic recombination, meiotic recombination	DNA metabolism	39	1	0.93413	-0.265739	-0.368158	-0.237805	-0.419223	-0.414906	-0.544333	-0.495344	1.6006	0.802369	-0.37405	-0.539533	-0.339923	-0.50083	-0.542519	-0.369543	1.09759	-0.423504	0.528965	-0.327621	-0.305574	-0.454263	0.815953	-0.512339	2.44488	0.071495	-0.412391	-0.354584	-0.416105	-0.490648	-0.361484	-0.482274	2.86471	-0.225575	-0.442513	-0.337034	-0.477573	-0.433663	-0.499422	-0.443966	1.25558
S000000302	MMS4	YBR098W	nucleus	transcription coactivator activity, endonuclease activity	DNA repair, meiotic recombination	DNA metabolism	40	1	0.855014	-0.33453	-0.493708	-0.232001	-0.469977	-0.431288	-0.572701	-0.597092	1.89614	0.35275	-0.369536	-0.540232	-0.500801	-0.570112	-0.187643	-0.464491	0.693519	-0.444795	1.572	-0.46912	-0.441368	-0.499551	1.09948	-0.574312	2.88074	-0.108535	-0.463065	-0.361693	-0.400655	-0.538157	-0.331741	-0.567308	3.92356	-0.296597	-0.493153	-0.351015	-0.578307	-0.552006	-0.555052	-0.557355	2.68961
S000002794	MUS81	YDR386W	nucleus, nucleus	endonuclease activity	DNA repair, meiotic recombination	DNA metabolism	41	1	0.784673	-0.420353	-0.503766	-0.211093	-0.478031	-0.445586	-0.610351	-0.620244	2.41664	0.189612	-0.189369	-0.581003	-0.522631	-0.581468	-0.420967	-0.425222	1.30651	-0.440745	1.53306	-0.335978	-0.537498	-0.512338	0.626598	-0.566007	2.73929	-0.146647	-0.563667	-0.44372	-0.309844	-0.557829	-0.338648	-0.583642	3.77941	-0.330319	-0.529366	-0.37498	-0.573708	-0.523054	-0.619092	-0.567432	2.35915
S000001494	CCE1	YKL011C	mitochondrial inner membrane	endodeoxyribonuclease activity	DNA recombination	DNA metabolism	42	1	1.33935	-0.284429	-0.70972	-0.370906	-0.597086	1.05925	-0.986188	-0.691175	2.64175	1.03401	-0.613735	-0.864293	0.568772	-0.917538	-0.977731	-0.838289	2.09293	-0.584622	0.510804	-0.449837	0.00596301	-0.581493	-0.710574	0.864045	1.67782	0.452112	-0.553785	-0.0455456	-0.0640827	-0.910753	-0.318621	0.591426	3.14907	-0.0813887	-0.550755	-0.478049	-0.731296	-0.348491	-0.315102	-0.651576	2.34891
S000007279	SCEI	Q0160	mitochondrion	endonuclease activity	intron homing	DNA metabolism	43	1	1.45649	-0.479685	-0.734083	-0.57745	-0.282225	1.25313	-0.913937	-0.882713	2.61299	0.337421	-0.433619	-0.900907	-0.0647489	-0.791385	-0.50241	-0.536475	1.95818	-0.558122	0.514168	-0.496293	-0.595949	-0.324925	-0.759708	1.20169	2.13462	0.06876	0.706562	-0.359706	-0.409479	-0.850569	-0.407093	-0.234418	3.02563	-0.101982	0.773141	-0.33934	-0.757142	-0.555561	-0.847425	-0.758849	2.35377
S000001160	ORC6	YHR118C	nuclear origin of replication recognition complex	DNA replication origin binding	pre-replicative complex formation and maintenance, DNA replication initiation, chromatin silencing at silent mating-type cassette (sensu Fungi)	DNA metabolism	44	1	1.67866	-0.51323	-0.762873	0.399866	-0.53305	0.2401	-0.459301	-0.624534	-0.137318	0.381097	0.119607	-0.770871	-0.187266	-0.534708	2.33188	-0.851171	-0.189817	-0.456747	-0.476963	-0.108144	0.204574	-0.587532	1.51581	-0.66229	0.804426	-0.15345	-0.181281	1.00167	-0.482057	-0.72885	-0.130708	-0.357815	0.952531	0.0964762	-0.684139	1.92228	-0.710457	-0.723339	-0.573633	-0.79283	1.4429
S000006366	ORC4	YPR162C	nuclear origin of replication recognition complex	DNA replication origin binding	pre-replicative complex formation and maintenance, DNA replication initiation, chromatin silencing at silent mating-type cassette (sensu Fungi)	DNA metabolism	45	1	1.37912	-0.548575	-0.745216	0.272801	-0.508239	0.342593	-0.249233	-0.640345	0.301101	0.0755394	-0.278714	-0.667163	-0.0598719	-0.393797	1.20354	-0.504967	-0.0119628	-0.662991	-0.505091	0.00999713	0.477478	-0.532941	1.17277	-0.557418	0.828589	-0.173729	-0.295834	1.18354	-0.351152	-0.789175	-0.0662307	-0.551186	0.816802	0.120327	-0.754044	2.272	-0.744945	-0.752985	-0.570688	-0.80779	1.30421
S000003927	ORC3	YLL004W	nuclear origin of replication recognition complex	DNA replication origin binding	pre-replicative complex formation and maintenance, DNA replication initiation, chromatin silencing at silent mating-type cassette (sensu Fungi)	DNA metabolism	46	1	1.27487	-0.374697	-0.710746	0.1445	-0.483938	0.349978	-0.378955	-0.631276	0.419378	0.196806	-0.35865	-0.689312	-0.183377	-0.545992	1.26933	-0.496633	0.0119437	-0.566949	-0.545426	-0.0562839	0.561819	-0.578491	1.23446	-0.578797	1.24826	-0.144659	-0.437446	0.863765	-0.453114	-0.761157	-0.0822473	-0.525557	0.94452	0.17669	-0.713896	2.16524	-0.69301	-0.743084	-0.645337	-0.774459	1.1694
S000006223	CDC54	YPR019W	nucleus, pre-replicative complex, cytoplasm, cytoplasm	chromatin binding, ATP-dependent DNA helicase activity	pre-replicative complex formation and maintenance, DNA unwinding, DNA replication initiation	DNA metabolism	47	1	1.06979	-0.502747	-0.553022	0.782838	-0.665625	-0.284697	-0.646614	-0.552179	0.446836	0.281234	0.450548	-0.627059	-0.38068	-0.781189	0.777752	-0.670311	0.293625	-0.478911	-0.545775	-0.00279581	0.774601	-0.555665	0.824248	-0.625265	2.1497	-0.0430619	-0.0467188	0.0957195	-0.590568	-0.680618	-0.572266	-0.572975	0.927319	0.278095	-0.13954	1.77284	-0.760559	-0.653904	-0.810474	-0.772931	0.25184
S000000264	ORC2	YBR060C	nuclear origin of replication recognition complex	DNA replication origin binding	pre-replicative complex formation and maintenance, DNA replication initiation, chromatin silencing at silent mating-type cassette (sensu Fungi)	DNA metabolism	48	1	1.07347	-0.414731	-0.467683	0.656361	-0.617522	-0.179418	-0.583354	-0.744884	0.976865	0.186253	-0.0550866	-0.659339	-0.552729	-0.658536	1.28171	-0.65216	0.317705	-0.478619	-0.380228	-0.229832	0.337421	-0.658528	1.52271	-0.562452	1.93623	0.00470696	-0.39404	0.273815	-0.395901	-0.732758	-0.341722	-0.636352	1.94356	-0.220115	-0.656203	1.42517	-0.610194	-0.695601	-0.670804	-0.7679	0.522369
S000005205	ORC5	YNL261W	nuclear origin of replication recognition complex	DNA replication origin binding, ATPase activity	pre-replicative complex formation and maintenance, DNA replication initiation, chromatin silencing at silent mating-type cassette (sensu Fungi)	DNA metabolism	49	1	0.90131	-0.502959	-0.734027	0.60131	-0.501501	0.0653934	-0.569475	-0.42744	0.608971	-0.128255	-0.327062	-0.708787	0.108819	-0.591572	0.865341	-0.545603	0.227318	-0.553688	-0.544775	-0.0743566	0.731393	-0.64541	0.833379	-0.450204	1.3717	-0.083291	-0.0956415	0.771677	-0.550967	-0.775333	-0.270333	-0.592332	1.02054	0.130962	-0.319799	2.08187	-0.628754	-0.792925	-0.682395	-0.830045	0.72284
S000004530	ORC1	YML065W	nuclear origin of replication recognition complex	DNA replication origin binding, ATPase activity	pre-replicative complex formation and maintenance, DNA replication initiation, chromatin silencing at silent mating-type cassette (sensu Fungi)	DNA metabolism	50	1	1.1676	-0.4597	-0.710462	0.103717	-0.596025	0.0430645	-0.540464	-0.357144	0.295928	0.392139	-0.284618	-0.777567	0.112279	-0.671751	1.21812	-0.663012	-0.0303367	-0.523778	-0.413704	-0.0607622	0.954896	-0.547273	0.675233	-0.449622	0.941347	0.162227	-0.051484	0.818312	-0.566137	-0.775604	-0.330958	-0.596883	0.557949	-0.0137445	-0.307238	2.51985	-0.653195	-0.723326	-0.698313	-0.838717	0.927103
S000003730	CDC6	YJL194W	pre-replicative complex	DNA clamp loader activity, protein binding, ATPase activity	pre-replicative complex formation and maintenance	DNA metabolism	51	1	0.850548	-0.07706	-0.68634	0.904796	-0.590975	-0.28189	-0.825279	-0.668087	0.283037	0.461952	0.345159	-0.469372	-0.627233	-0.703541	1.72376	-0.665544	0.0602693	-0.0972975	-0.588137	0.0977774	0.00532043	-0.555491	1.1664	-0.781491	0.868915	0.842708	-0.0832608	0.209333	-0.214481	-0.737615	-0.529856	-0.833726	1.59618	-0.00346001	-0.45695	0.894278	-0.728894	-0.649941	-0.683296	-0.763191	0.452547
S000004093	CDC45	YLR103C	pre-replicative complex, replication fork	DNA binding	pre-replicative complex formation and maintenance, DNA replication initiation, DNA strand elongation	DNA metabolism	52	1	0.907986	-0.265479	-0.588182	0.470301	-0.573855	-0.0928343	-0.513361	-0.627273	0.622336	0.344092	0.225414	-0.477881	-0.505714	-0.715004	1.05829	-0.627493	0.0154048	-0.576603	-0.379529	-0.0408011	0.480625	-0.64898	1.36399	-0.663776	1.81314	0.143925	-0.455653	0.297318	-0.372719	-0.743872	-0.461078	-0.619418	2.0332	-0.0667828	-0.629026	0.930291	-0.690015	-0.674497	-0.623316	-0.703049	0.802618
S000000406	CDC47	YBR202W	nucleus, pre-replicative complex, cytoplasm, cytoplasm	chromatin binding, ATP-dependent DNA helicase activity, ATP binding	pre-replicative complex formation and maintenance, DNA unwinding, DNA replication initiation	DNA metabolism	53	1	0.954047	-0.102542	-0.556703	0.649926	-0.693683	-0.274552	-0.701781	-0.525437	0.511337	0.571688	0.111904	-0.539696	-0.476497	-0.681044	0.835784	-0.556917	-0.140715	-0.464098	-0.567691	0.0200888	0.678213	-0.563767	1.37153	-0.621172	1.69438	0.127646	-0.346875	0.275313	-0.487055	-0.685939	-0.379803	-0.661819	1.9762	0.410468	-0.582191	0.490026	-0.697251	-0.543623	-0.748754	-0.709398	0.332622
S000000119	MCM2	YBL023C	nucleus, pre-replicative complex, cytoplasm, cytoplasm	chromatin binding, ATP-dependent DNA helicase activity	pre-replicative complex formation and maintenance, DNA unwinding, DNA replication initiation	DNA metabolism	54	1	0.916626	-0.320222	-0.658932	1.06804	-0.679021	-0.206477	-0.737853	-0.600667	0.819003	0.176884	0.026196	-0.464448	-0.484848	-0.715463	1.00936	-0.669792	0.045755	-0.529215	-0.510766	-0.270818	0.426794	-0.592126	1.7485	-0.636597	1.80823	-0.204609	-0.190215	0.316592	-0.316396	-0.66966	-0.448446	-0.674463	2.38522	-0.0712958	-0.582338	0.551788	-0.690767	-0.666384	-0.655599	-0.775992	0.47999
S000000758	MCM3	YEL032W	nucleus, pre-replicative complex, cytoplasm, cytoplasm, cytoplasm	chromatin binding, ATP-dependent DNA helicase activity	pre-replicative complex formation and maintenance, DNA unwinding, DNA replication initiation	DNA metabolism	55	1	1.06268	-0.320933	-0.604497	1.17504	-0.679961	-0.311215	-0.706971	-0.537257	0.397716	0.398668	-0.244668	-0.544064	-0.479459	-0.683803	1.65724	-0.564919	-0.258428	-0.379977	-0.488976	-0.266948	0.275529	-0.518571	1.88081	-0.600769	1.72064	-0.0113348	-0.215061	0.250602	-0.346862	-0.638414	-0.477457	-0.628139	1.86426	-0.1544	-0.420092	0.913262	-0.708054	-0.700781	-0.677204	-0.746465	0.387362
S000004264	CDC46	YLR274W	pre-replicative complex, replication fork, cytoplasm	chromatin binding, ATP-dependent DNA helicase activity	pre-replicative complex formation and maintenance, DNA unwinding, DNA replication initiation, establishment of chromatin silencing	DNA metabolism	56	1	0.900793	0.0323516	-0.484203	0.796176	-0.675796	-0.437913	-0.508811	-0.602421	0.81543	0.72663	-0.111316	-0.503511	-0.467821	-0.742093	0.646147	-0.491116	-0.0898008	-0.425581	0.000112185	-0.0872994	0.399295	-0.631409	1.08993	-0.601236	2.26822	0.24486	-0.186167	0.047694	-0.625383	-0.726855	-0.467637	-0.722101	1.74805	-0.138188	-0.490291	1.29691	-0.736829	-0.652134	-0.681056	-0.667239	0.591838
S000006379	DPB2	YPR175W	replication fork, epsilon DNA polymerase complex	epsilon DNA polymerase activity	leading strand elongation, lagging strand elongation, nucleotide-excision repair, mismatch repair	DNA metabolism	57	1	1.23164	-0.39668	-0.368279	-0.292239	-0.38723	-0.441269	-0.511979	-0.184611	2.10274	-0.349072	0.0939062	-0.504574	-0.120813	-0.549255	-0.105137	-0.484082	-0.0678726	-0.493526	-0.530429	-0.508564	3.70452	-0.484346	-0.385719	-0.513291	1.45261	-0.0306076	-0.318637	0.194752	-0.380842	-0.518745	-0.391676	-0.491697	0.910743	0.153657	-0.25505	0.444243	-0.502198	-0.512218	-0.270593	-0.511461	0.151448
S000002528	DPB4	YDR121W	epsilon DNA polymerase complex, chromatin accessibility complex, chromatin accessibility complex	epsilon DNA polymerase activity, epsilon DNA polymerase activity	leading strand elongation, leading strand elongation, leading strand elongation, lagging strand elongation, lagging strand elongation, lagging strand elongation, chromatin silencing at telomere	DNA metabolism	58	1	1.28267	-0.383707	-0.384093	-0.376	-0.362422	-0.413149	-0.374811	-0.245556	2.12905	-0.343924	0.049432	-0.455244	-0.0755092	-0.48486	-0.40261	-0.448505	-0.203488	-0.516634	-0.51621	-0.516634	4.19704	-0.516634	-0.516634	-0.496763	1.27014	-0.0267144	-0.408028	0.182264	-0.387785	-0.510752	-0.347769	-0.482186	0.404377	0.256746	-0.271668	0.783058	-0.463224	-0.476458	-0.301648	-0.479851	0.123598
S000000482	DPB3	YBR278W	replication fork, epsilon DNA polymerase complex	epsilon DNA polymerase activity	leading strand elongation, lagging strand elongation, nucleotide-excision repair, mismatch repair, chromatin silencing at telomere	DNA metabolism	59	1	1.27858	-0.367776	-0.374362	-0.319269	-0.383142	-0.401058	-0.393385	-0.232308	1.98847	-0.327866	0.0509956	-0.39538	-0.0648849	-0.482233	-0.39435	-0.466245	-0.308551	-0.521852	-0.52184	-0.521852	4.41302	-0.521852	-0.521852	-0.521852	1.20209	0.101369	-0.382487	0.148901	-0.361512	-0.48317	-0.350042	-0.488062	0.412687	0.177105	-0.274833	0.737697	-0.453397	-0.455562	-0.199173	-0.452248	0.0701489
S000000065	RFA1	YAR007C	chromosome, telomeric region, DNA replication factor A complex	damaged DNA binding, single-stranded DNA binding	DNA unwinding, DNA replication, synthesis of RNA primer, DNA strand elongation, nucleotide-excision repair, postreplication repair, double-strand break repair, DNA recombination	DNA metabolism	60	1	0.922516	-0.17939	-0.470751	-0.297409	-0.52337	-0.410662	-0.624471	-0.581533	2.81649	-0.0715053	-0.297557	-0.513126	-0.336251	-0.596125	-0.506623	-0.535709	2.38924	-0.415207	-0.0756664	-0.460635	-0.10133	-0.546157	-0.247288	-0.557726	2.32969	-0.0950502	-0.463038	-0.131927	-0.524104	-0.616459	-0.44187	-0.553295	3.50909	-0.0679112	-0.485513	-0.432496	-0.618077	-0.550248	-0.495323	-0.604543	0.649836
S000003709	RFA3	YJL173C	chromosome, telomeric region, DNA replication factor A complex	DNA binding	DNA unwinding, DNA replication, synthesis of RNA primer, DNA strand elongation, nucleotide-excision repair, postreplication repair, double-strand break repair, DNA recombination	DNA metabolism	61	1	1.09369	-0.274942	-0.476504	-0.281529	-0.589422	-0.387333	-0.672484	-0.533124	2.61186	-0.0165189	-0.271938	-0.574024	-0.191954	-0.599414	-0.446463	-0.638218	1.88013	-0.52764	0.148577	-0.392528	0.178022	-0.524457	-0.15304	-0.5728	2.07431	-0.000617449	-0.568479	-0.00520435	-0.466292	-0.66919	-0.414894	-0.594387	3.43687	0.0399229	-0.550584	-0.367322	-0.636962	-0.580678	-0.508045	-0.598256	0.553638
S000005256	RFA2	YNL312W	chromosome, telomeric region, DNA replication factor A complex	DNA binding	DNA unwinding, DNA replication, synthesis of RNA primer, DNA strand elongation, nucleotide-excision repair, postreplication repair, double-strand break repair, DNA recombination	DNA metabolism	62	1	1.05643	-0.195078	-0.521705	-0.273524	-0.573795	-0.418478	-0.698586	-0.545741	2.65654	-0.094553	-0.303313	-0.571571	-0.178089	-0.639517	-0.441751	-0.637118	2.02435	-0.476028	-0.0111039	-0.424228	0.278407	-0.523835	-0.269395	-0.608381	2.0528	-0.0256552	-0.578551	0.0719856	-0.491919	-0.675943	-0.468609	-0.61132	3.35286	0.254312	-0.558617	-0.374599	-0.665634	-0.622955	-0.419187	-0.643398	0.516834
S000001207	DNA2	YHR164C	nucleus	single-stranded DNA specific endodeoxyribonuclease activity, ATP-dependent DNA helicase activity	replicative cell aging, DNA-dependent DNA replication, DNA-dependent DNA replication, lagging strand elongation, lagging strand elongation, lagging strand elongation, lagging strand elongation, DNA repair, DNA repair	DNA metabolism	63	1	1.67107	-0.356756	-0.528997	-0.266937	-0.422123	-0.325212	-0.63432	-0.454767	2.51262	0.0424626	-0.271245	-0.583538	-0.428182	-0.577221	-0.324752	-0.442093	1.95499	-0.473465	-0.0814741	-0.441787	0.168852	-0.502384	0.220223	-0.502198	1.73439	0.0667512	-0.433327	-0.190589	-0.481758	-0.597497	-0.368748	-0.419802	1.9097	0.159138	-0.524863	0.339293	-0.590384	-0.538021	-0.575381	-0.584763	0.755065
S000005046	POL1	YNL102W	alpha DNA polymerase:primase complex	alpha DNA polymerase activity	DNA synthesis during DNA repair, DNA replication, synthesis of RNA primer, DNA replication initiation, lagging strand elongation	DNA metabolism	64	1	1.56001	-0.360033	-0.538121	-0.0595706	-0.52921	-0.439846	-0.700948	-0.580136	2.99119	-0.0962736	-0.483092	-0.700989	-0.264773	-0.50331	-0.333646	-0.631696	1.35633	-0.432237	0.844317	-0.474366	0.422986	-0.601312	-0.138509	-0.507613	2.43247	-0.0148582	-0.458073	0.0298078	-0.572847	-0.691162	-0.396184	-0.578876	2.95824	-0.175581	-0.553913	0.270164	-0.688947	-0.581113	-0.634853	-0.614231	1.04208
S000005206	POL2	YNL262W	replication fork, epsilon DNA polymerase complex	epsilon DNA polymerase activity	DNA synthesis during DNA repair, leading strand elongation, lagging strand elongation, nucleotide-excision repair, mismatch repair, chromatin silencing at telomere	DNA metabolism	65	1	1.28506	-0.419596	-0.471762	-0.0612582	-0.362155	-0.452036	-0.591349	-0.458537	3.13138	-0.286383	-0.262505	-0.568891	-0.305151	-0.532771	-0.425483	-0.515974	1.0254	-0.525919	0.329528	-0.49118	1.74439	-0.539767	-0.346349	-0.488177	2.28472	-0.209296	-0.441478	-0.225226	-0.513388	-0.523789	-0.296362	-0.540307	2.20813	-0.188191	-0.411068	0.216957	-0.584074	-0.540704	-0.536735	-0.553523	0.929259
S000000292	POL30	YBR088C	replication fork	DNA polymerase processivity factor activity	leading strand elongation, lagging strand elongation, mutagenesis, base-excision repair, nucleotide-excision repair, mismatch repair, mismatch repair, postreplication repair	DNA metabolism	66	1	0.639921	-0.300278	-0.456433	-0.100921	-0.426058	-0.393624	-0.52679	-0.369575	2.49937	-0.235243	-0.0895274	-0.461958	-0.334729	-0.490884	-0.393722	-0.49509	1.64809	-0.449866	0.393824	-0.360765	0.344738	-0.438544	-0.252528	-0.449645	2.69681	-0.178768	-0.371023	-0.310237	-0.461212	-0.526158	-0.386062	-0.473236	3.24978	-0.274658	-0.424229	-0.144875	-0.532055	-0.523454	-0.508896	-0.520127	0.787073
S000002260	CDC2	YDL102W	delta DNA polymerase complex	delta DNA polymerase activity	leading strand elongation, lagging strand elongation, mutagenesis, base-excision repair, nucleotide-excision repair, mismatch repair, mismatch repair, postreplication repair	DNA metabolism	67	1	0.971894	-0.330721	-0.489962	-0.0689137	-0.456568	-0.355143	-0.601848	-0.428595	3.38596	-0.154689	-0.354167	-0.565454	-0.369444	-0.566271	-0.486996	-0.544304	2.01052	-0.500181	0.685603	-0.384664	0.315957	-0.531011	-0.420129	-0.510613	2.70247	-0.0565478	-0.429644	-0.399729	-0.524742	-0.570609	-0.309344	-0.491043	3.11622	-0.288863	-0.447942	-0.189317	-0.576617	-0.580168	-0.569487	-0.538024	1.28757
S000003766	HYS2	YJR006W	delta DNA polymerase complex	delta DNA polymerase activity	leading strand elongation, lagging strand elongation, mutagenesis, base-excision repair, nucleotide-excision repair, mismatch repair, postreplication repair	DNA metabolism	68	1	0.801179	-0.246737	-0.512873	-0.232507	-0.482365	-0.265416	-0.620917	-0.316575	2.79037	-0.315401	-0.0661119	-0.453449	-0.323455	-0.442676	-0.543489	-0.532366	1.20383	-0.421513	1.33989	-0.517271	0.611945	-0.544496	-0.482416	-0.441021	2.65637	-0.0490405	-0.430762	-0.0129792	-0.520179	-0.597013	-0.474263	-0.413629	3.29097	-0.0663051	-0.314075	-0.285309	-0.61806	-0.477602	-0.444029	-0.535473	1.34809
S000003804	POL32	YJR043C	nucleus, delta DNA polymerase complex	delta DNA polymerase activity	leading strand elongation, lagging strand elongation, mutagenesis, base-excision repair, nucleotide-excision repair, mismatch repair, mismatch repair, postreplication repair	DNA metabolism	69	1	0.696354	-0.211971	-0.456469	-0.264408	-0.49257	-0.371726	-0.56458	-0.381636	3.01003	-0.150121	-0.110959	-0.456819	-0.35515	-0.497559	-0.528725	-0.556536	1.78764	-0.49103	1.25873	-0.438014	0.159019	-0.504638	-0.393479	-0.47103	2.99902	-0.174041	-0.453993	-0.194095	-0.368739	-0.558512	-0.422301	-0.460576	3.43024	-0.177493	-0.438732	-0.249246	-0.552095	-0.498694	-0.456031	-0.584622	1.59191
S000001328	RNR3	YIL066C	cytoplasm, mitochondrion	ribonucleoside-diphosphate reductase activity	DNA replication	DNA metabolism	70	1	2.07907	-0.0908088	-0.60906	-0.393417	-0.428634	-0.580107	-0.510867	-0.717605	1.73745	0.0371202	-0.617581	-0.626155	-0.0824428	-0.714393	-0.69228	-0.00483992	1.31961	0.132392	0.357617	-0.268458	-0.0330789	-0.527201	-0.422426	-0.611821	1.30417	0.217005	-0.479321	0.00644465	-0.623897	1.11842	-0.523046	-0.704181	2.28177	-0.0330847	-0.732383	0.206083	-0.754925	-0.317539	-0.678558	-0.276533	1.19049
S000000872	RNR1	YER070W	cytoplasm, cytoplasm	ribonucleoside-diphosphate reductase activity	DNA replication	DNA metabolism	71	1	1.24334	-0.325803	-0.536086	-0.29381	-0.563079	-0.059134	-0.749332	-0.67107	2.53466	-0.0769468	-0.0491331	-0.553327	-0.0942909	-0.656869	-0.754468	-0.491931	2.27103	-0.323704	0.776159	-0.390099	-0.330482	-0.715503	-0.579148	-0.156272	1.92837	-0.111138	-0.487128	-0.349581	-0.650136	0.155384	-0.206586	-0.242964	2.50713	-0.256764	-0.500829	-0.527719	-0.669771	-0.196887	-0.623612	-0.452218	1.41873
S000005743	RFC1	YOR217W	DNA replication factor C complex	purine nucleotide binding	leading strand elongation, DNA repair, mismatch repair	DNA metabolism	72	1	0.892908	-0.345274	-0.459915	-0.157842	-0.481919	-0.445046	-0.588731	-0.270838	1.9689	-0.180931	-0.215935	-0.31172	-0.194689	-0.493769	-0.454464	-0.513418	1.55668	-0.360897	-0.445027	-0.35159	0.59277	-0.536202	-0.23293	-0.352939	2.05743	-0.0228011	-0.117366	-0.0962376	-0.563765	-0.525865	-0.410953	-0.528745	3.21126	-0.161715	-0.295603	0.0720397	-0.525812	-0.590381	-0.559696	-0.58427	0.0704826
S000000291	RFC5	YBR087W	DNA replication factor C complex, DNA replication factor C complex	DNA clamp loader activity	leading strand elongation, mismatch repair, sister chromatid cohesion	DNA metabolism	73	1	0.6724	-0.306937	-0.434937	0.129287	-0.42144	-0.476608	-0.545543	-0.268044	2.0346	-0.220643	-0.286976	-0.314195	-0.22545	-0.44666	-0.37239	-0.439222	1.64578	-0.286715	-0.363034	-0.366783	0.252848	-0.497611	-0.070453	-0.375093	1.96471	-0.0732396	-0.239431	-0.177443	-0.498891	-0.454972	-0.40516	-0.498259	3.62224	-0.267338	-0.323091	-0.327286	-0.453229	-0.537612	-0.493596	-0.540663	-0.0588957
S000003829	RFC2	YJR068W	DNA replication factor C complex	DNA clamp loader activity, purine nucleotide binding	cell cycle checkpoint, leading strand elongation, mismatch repair, sister chromatid cohesion	DNA metabolism, cell cycle	74	1	0.682211	-0.362265	-0.424205	-0.111231	-0.387501	-0.469342	-0.569385	-0.172033	2.05956	-0.244208	-0.226753	-0.253248	-0.130786	-0.470043	-0.462604	-0.492042	1.63071	-0.32814	-0.43253	-0.421607	0.524549	-0.496688	-0.264378	-0.273184	1.88119	-0.0642332	-0.0610805	-0.19145	-0.52246	-0.477015	-0.40387	-0.491402	3.45362	-0.198279	-0.242302	-0.339382	-0.455413	-0.543877	-0.503825	-0.52917	0.0144607
S000005454	RFC4	YOL094C	DNA replication factor C complex, DNA replication factor C complex	DNA clamp loader activity, purine nucleotide binding	leading strand elongation, mismatch repair, sister chromatid cohesion	DNA metabolism	75	1	0.57531	-0.307962	-0.434398	-0.029231	-0.424385	-0.506547	-0.55667	-0.125288	1.85825	-0.199588	-0.208133	-0.290838	-0.0431869	-0.475462	-0.384733	-0.51618	1.49755	-0.365575	-0.459346	-0.406408	0.490761	-0.462847	-0.135931	-0.313676	1.92585	-0.0694173	-0.0114333	-0.167617	-0.515466	-0.50584	-0.385785	-0.530193	3.53304	-0.290533	-0.270846	-0.255206	-0.4444	-0.528084	-0.528588	-0.541618	0.0201855
S000005234	RFC3	YNL290W	nucleus, DNA replication factor C complex	DNA clamp loader activity, ATPase activity	leading strand elongation, mismatch repair, sister chromatid cohesion	DNA metabolism	76	1	0.644269	-0.30021	-0.428325	-0.173049	-0.402795	-0.493732	-0.549623	-0.147387	1.96012	-0.2047	-0.220751	-0.271395	-0.0688037	-0.461717	-0.495508	-0.511564	1.59139	-0.369682	-0.47138	-0.351139	0.462731	-0.458778	-0.293442	-0.29013	1.8604	-0.0394407	-0.0112106	-0.133406	-0.545992	-0.489301	-0.37971	-0.502978	3.46066	-0.23246	-0.241652	-0.293311	-0.457028	-0.490011	-0.527286	-0.532289	0.059264
S000004683	CTF18	YMR078C	DNA replication factor C complex	molecular_function unknown	mitotic sister chromatid cohesion, mitotic sister chromatid cohesion	cell cycle	77	1	0.533567	-0.368114	-0.546873	1.68003	-0.437482	-0.561612	-0.535171	-0.596966	1.3498	0.162464	-0.406361	-0.484964	-0.53129	-0.501793	0.529304	-0.502303	1.16755	-0.320947	-0.436884	-0.293685	-0.183462	-0.579738	1.33841	-0.494735	1.93423	-0.103428	-0.458632	-0.178862	-0.343863	-0.540749	-0.365617	-0.477562	3.34	-0.149574	-0.408783	-0.188187	-0.571838	-0.541737	-0.580831	-0.615746	-0.0897502
S000003626	DPB11	YJL090C	replication fork	epsilon DNA polymerase activity	DNA replication initiation, leading strand elongation, lagging strand elongation, nucleotide-excision repair, mismatch repair	DNA metabolism	78	1	0.811503	-0.26963	-0.627679	0.664704	-0.49531	-0.413633	-0.715467	-0.715467	2.3044	-0.261648	-0.239782	-0.323503	-0.365264	-0.599558	-0.0573946	-0.485846	1.4665	-0.545454	-0.278787	-0.326776	0.27312	-0.600327	0.396678	-0.590492	2.3907	0.0782334	-0.307729	-0.107446	-0.565743	-0.693575	-0.443758	-0.482402	3.12354	-0.0369289	-0.491259	0.0481974	-0.66572	-0.583628	-0.59259	-0.703372	0.75586
S000003818	CDC8	YJR057W	nucleus, cytoplasm	thymidylate kinase activity, thymidylate kinase activity, uridylate kinase activity	dUDP biosynthesis, dTDP biosynthesis, dTTP biosynthesis, DNA-dependent DNA replication, DNA-dependent DNA replication, DNA-dependent DNA replication, plasmid maintenance, mutagenesis, mutagenesis, DNA repair	DNA metabolism	79	1	1.51262	-0.271185	-0.687808	0.78456	-0.925173	-0.274269	-1.08455	-0.789821	1.56358	1.02149	-0.508539	-0.838033	0.0279677	-0.948284	-0.285637	-0.664429	0.578605	-0.129084	0.438712	-0.633278	-0.182989	-0.6699	0.744377	-0.169151	2.43886	1.11373	-0.634231	-0.234301	-0.544599	-0.820005	-0.80926	-0.525633	3.81147	-0.156716	-0.635871	-0.418074	-0.958793	-0.611666	-0.588659	-0.27263	0.982051
S000001597	APN1	YKL114C	nucleus, mitochondrion	DNA-(apurinic or apyrimidinic site) lyase activity, DNA-(apurinic or apyrimidinic site) lyase activity, DNA-(apurinic or apyrimidinic site) lyase activity	DNA repair, base-excision repair	DNA metabolism	80	1	0.799456	-0.269539	-0.391195	-0.422983	-0.340828	-0.238556	-0.536681	-0.534694	2.47945	-0.108837	-0.34729	-0.451565	-0.12783	-0.492309	-0.481368	-0.351825	0.449109	-0.428793	2.70979	-0.410474	-0.378198	-0.448827	-0.416382	-0.447786	1.70068	-0.15306	-0.303161	-0.306825	-0.42162	-0.398592	-0.226279	-0.44154	3.48684	-0.349505	-0.418437	-0.434965	-0.438786	-0.338201	-0.467337	-0.444452	4.93051
S000000115	APN2	YBL019W	nucleus	phosphodiesterase I activity, double-stranded DNA specific 3'-5' exodeoxyribonuclease activity	DNA repair	DNA metabolism	81	1	0.843862	-0.319417	-0.466012	-0.465288	-0.354962	-0.306815	-0.522607	-0.502112	2.53312	-0.120836	-0.343246	-0.470197	-0.300363	-0.453396	-0.431525	-0.32336	0.51637	-0.420366	2.80921	-0.481325	-0.374587	-0.441452	-0.374483	-0.427807	1.95209	-0.247251	-0.387639	-0.37303	-0.353008	-0.399476	-0.252532	-0.433167	3.48568	-0.310276	-0.422301	-0.429594	-0.481818	-0.374211	-0.411548	-0.481258	4.50645
S000000013	NTG1	YAL015C	nucleus, mitochondrion	pyrimidine-specific oxidized base lesion DNA N-glycosylase activity, pyrimidine-specific oxidized base lesion DNA N-glycosylase activity, DNA-(apurinic or apyrimidinic site) lyase activity, purine-specific oxidized base lesion DNA N-glycosylase activity	DNA repair, base-excision repair, base-excision repair, AP site formation	DNA metabolism	82	1	1.01082	-0.28646	-0.390645	-0.504751	-0.407619	-0.00596547	-0.624859	-0.604744	2.33339	-0.12205	-0.309242	-0.535966	-0.0224917	-0.528621	-0.491658	-0.435669	0.118797	-0.460246	3.11839	-0.484874	-0.338339	-0.540341	-0.451491	-0.254095	2.06268	-0.102519	-0.241322	-0.361771	-0.454378	-0.540335	-0.254857	-0.327278	3.5032	-0.338775	-0.450055	-0.58167	-0.469756	-0.292455	-0.568535	-0.40828	4.37253
S000005403	NTG2	YOL043C	nucleus	pyrimidine-specific oxidized base lesion DNA N-glycosylase activity, pyrimidine-specific oxidized base lesion DNA N-glycosylase activity, DNA-(apurinic or apyrimidinic site) lyase activity	base-excision repair, base-excision repair, AP site formation	DNA metabolism	83	1	1.01195	-0.337011	-0.346995	-0.525439	-0.430357	-0.0843004	-0.604244	-0.584638	2.46853	-0.176824	-0.371837	-0.541895	0.0275549	-0.521187	-0.488884	-0.459935	0.0929707	-0.509804	3.09246	-0.488056	-0.211752	-0.48606	-0.461834	-0.401796	2.15033	-0.177454	-0.246601	-0.430063	-0.404268	-0.566157	-0.209692	-0.434558	3.50982	-0.358902	-0.449574	-0.577995	-0.524814	-0.271912	-0.543676	-0.368344	4.18472
S000004525	OGG1	YML060W	mitochondrion	purine-specific oxidized base lesion DNA N-glycosylase activity	DNA repair, base-excision repair, AP site formation	DNA metabolism	84	1	0.901664	-0.330182	-0.415444	-0.465405	-0.377137	0.0611307	-0.581267	-0.58135	2.72611	-0.151153	-0.382015	-0.503953	0.136243	-0.472569	-0.546278	-0.504071	0.177671	-0.49663	3.50925	-0.418281	-0.41578	-0.393708	-0.495343	-0.294645	1.53234	-0.0429119	-0.346239	-0.263924	-0.355086	-0.444536	-0.190637	-0.353788	2.95177	-0.26846	-0.495422	-0.501482	-0.460687	-0.272108	-0.465391	-0.465018	4.33626
S000005873	REV1	YOR346W	nucleus	DNA-directed DNA polymerase activity	DNA-dependent DNA replication, DNA repair	DNA metabolism	85	1	0.689391	0.00220116	-0.431344	-0.438962	-0.263425	-0.129129	-0.522355	-0.461392	1.77708	0.0343702	-0.351693	-0.378834	-0.104417	-0.455667	-0.456563	-0.400684	-0.367063	-0.522356	4.79386	-0.522356	-0.52065	-0.522356	-0.501915	-0.442476	2.68302	-0.0620233	-0.44936	-0.384838	-0.463094	-0.468902	-0.0427316	-0.340324	3.46215	-0.365188	-0.479428	-0.332441	-0.462296	-0.373955	-0.427626	-0.378287	3.16113
S000001401	REV7	YIL139C	nucleus	zeta DNA polymerase activity	mutagenesis, DNA repair	DNA metabolism	86	1	0.66185	0.0056045	-0.351873	-0.485362	-0.385649	-0.148471	-0.524848	-0.460157	1.91299	-0.0739237	-0.280422	-0.302187	-0.166182	-0.499915	-0.433626	-0.357043	-0.17342	-0.440973	4.01223	-0.48279	-0.444479	-0.426381	-0.495603	-0.423063	3.14953	0.0418611	-0.495408	-0.424966	-0.421226	-0.480457	-0.0973069	-0.418878	3.59476	-0.495282	-0.513139	-0.221696	-0.502019	-0.427547	-0.401165	-0.422701	2.7366
S000002827	RAD30	YDR419W	replication fork	eta DNA polymerase activity	DNA replication, DNA repair, bypass DNA synthesis	DNA metabolism	87	1	1.04905	-0.225655	-0.376668	-0.358281	-0.3641	-0.264949	-0.548286	-0.526925	2.07454	-0.084985	0.0676559	-0.511911	-0.14616	-0.485158	-0.50691	-0.460483	0.325888	-0.473769	2.73306	-0.40868	-0.273638	-0.369462	-0.324939	-0.529572	3.39174	-0.254147	-0.49845	-0.371163	-0.487403	-0.542801	-0.0852125	-0.465766	3.71657	-0.43431	-0.508252	-0.16364	-0.503177	-0.471021	-0.526695	-0.46928	2.33441
S000000944	MAG1	YER142C	nucleus	alkylbase DNA N-glycosylase activity, alkylbase DNA N-glycosylase activity	DNA dealkylation, DNA dealkylation, DNA dealkylation	DNA metabolism	88	1	0.638039	-0.258221	-0.370028	-0.411218	-0.368955	-0.196205	-0.491638	-0.499352	2.17983	-0.0424679	-0.351121	-0.473633	-0.177093	-0.473559	-0.479986	-0.45464	0.498678	-0.462579	2.42942	-0.405631	-0.395976	-0.517409	-0.4168	-0.349248	2.08527	-0.115053	-0.442149	-0.386039	-0.458953	-0.499058	-0.299691	-0.472226	4.13248	-0.395191	-0.521737	-0.273798	-0.42537	-0.421923	-0.507716	-0.442615	3.64781
S000000662	RAD18	YCR066W	nuclear chromatin	single-stranded DNA binding, ubiquitin conjugating enzyme activity, DNA-dependent ATPase activity	DNA repair	DNA metabolism	89	1	0.414915	-0.153131	-0.392907	-0.305112	-0.297681	-0.418904	-0.526523	-0.486517	1.91848	-0.276734	0.577605	-0.473702	-0.348043	-0.464315	-0.473145	-0.385025	0.660994	-0.456505	2.21374	-0.395129	-0.369278	-0.334648	-0.318234	-0.489569	3.41782	-0.235846	-0.403006	-0.381912	-0.387984	-0.509913	-0.407759	-0.500053	4.96277	-0.508321	-0.533145	-0.514688	-0.53493	-0.534931	-0.534931	-0.506941	1.78869
S000006088	REV3	YPL167C	nucleus	zeta DNA polymerase activity	mutagenesis, DNA repair	DNA metabolism	90	1	0.52117	-0.110803	-0.359914	-0.38112	-0.289445	-0.328178	-0.530345	-0.488431	2.309	-0.181683	-0.0355917	-0.470223	-0.341107	-0.490968	-0.433372	-0.403062	0.572676	-0.45238	2.7894	-0.472242	-0.370372	-0.438628	-0.375865	-0.458953	3.57216	-0.219522	-0.435949	-0.359197	-0.480022	-0.518192	-0.37724	-0.481117	4.04703	-0.445502	-0.498749	-0.367588	-0.506693	-0.478195	-0.497711	-0.47558	2.53447
S000004745	PSO2	YMR137C	nucleus	damaged DNA binding	DNA repair, double-strand break repair	DNA metabolism	91	1	0.862777	-0.196391	-0.236871	-0.357988	-0.426655	-0.332836	-0.611393	-0.557592	2.08603	-0.122344	-0.0953649	-0.59649	-0.199962	-0.39308	-0.574746	-0.313075	0.557087	-0.574413	3.06524	-0.484547	-0.460864	-0.545517	-0.323601	-0.525489	3.4352	-0.167733	-0.392174	-0.378708	-0.501507	-0.524025	-0.505723	-0.522519	4.58159	-0.456523	-0.579252	-0.387207	-0.563895	-0.466837	-0.57472	-0.538711	1.96425
S000004022	RAD5	YLR032W	nuclear chromatin	ATPase activity	DNA repair	DNA metabolism	92	1	0.487603	-0.279635	-0.423976	-0.290427	-0.274893	-0.404607	-0.457779	-0.483712	2.17005	-0.2044	0.419808	-0.412709	-0.384539	-0.457357	-0.420777	-0.390606	0.88332	-0.443114	1.99852	-0.419616	-0.311907	-0.278064	-0.34934	-0.492385	4.76956	-0.512452	-0.500251	-0.495966	-0.441783	-0.503206	-0.511839	-0.512485	4.15491	-0.410034	-0.484858	-0.406642	-0.452406	-0.491702	-0.475306	-0.504448	1.55983
S000002499	UBC13	YDR092W	nucleus, cytoplasm	ubiquitin conjugating enzyme activity	protein polyubiquitination, postreplication repair, postreplication repair, protein monoubiquitination	DNA metabolism	93	1	0.582232	-0.333293	-0.484074	-0.401789	0.160017	-0.483092	-0.496483	-0.397585	1.3496	-0.42294	1.47074	-0.570063	-0.279617	-0.411778	-0.492856	-0.474436	0.108742	-0.433289	1.80826	-0.442957	-0.258417	0.265428	-0.469885	-0.558378	3.93953	-0.466091	-0.500891	-0.336032	-0.0828235	-0.570063	-0.402358	-0.557888	4.64803	-0.458284	-0.480515	-0.363935	-0.570063	-0.523291	-0.512118	-0.570063	1.5825
S000003026	RAD6	YGL058W	proteasome complex (sensu Eukarya), nucleus, nucleus, cytoplasm	ubiquitin conjugating enzyme activity, ubiquitin conjugating enzyme activity	DNA repair, ubiquitin-dependent protein catabolism, protein monoubiquitination, histone ubiquitination	DNA metabolism	94	1	0.49771	-0.207178	-0.461634	-0.445098	-0.0727954	-0.47218	-0.154735	-0.597997	1.55334	-0.268691	1.08428	-0.51236	-0.452094	-0.554982	-0.510719	-0.317826	0.389499	-0.42275	2.26637	-0.442702	-0.111484	-0.137634	-0.479665	-0.575305	3.71522	-0.32803	-0.435246	-0.368436	-0.25935	-0.580331	-0.535115	-0.579581	4.2948	-0.526093	-0.519091	0.196834	-0.540857	-0.58223	-0.590495	-0.582451	2.04364
S000003055	MMS2	YGL087C	nucleus, cytoplasm	ubiquitin conjugating enzyme activity	DNA repair, DNA repair, ubiquitin-dependent protein catabolism	DNA metabolism	95	1	0.470479	-0.177102	-0.422424	-0.36318	-0.0338621	-0.444554	-0.519896	-0.468854	1.65326	-0.29459	0.963073	-0.480805	-0.35678	-0.467347	-0.442711	-0.422071	0.252898	-0.406118	2.23111	-0.43879	-0.30123	-0.0727251	-0.437669	-0.468819	3.72554	-0.297447	-0.487688	-0.347104	-0.283148	-0.514757	-0.378811	-0.487891	4.36626	-0.502881	-0.471832	-0.46743	-0.496769	-0.474356	-0.48307	-0.518048	2.27009
S000003490	RAD2	YGR258C	nucleotide excision repair factor 3 complex	single-stranded DNA specific endodeoxyribonuclease activity	nucleotide-excision repair, DNA incision, 3'-to lesion	DNA metabolism	96	1	0.59896	-0.371596	-0.460841	-0.333625	-0.36329	-0.206198	-0.581547	-0.487937	3.08296	-0.273515	-0.272383	-0.542658	-0.302548	-0.521001	-0.551088	-0.426508	1.22228	-0.508232	2.15924	-0.503323	-0.349239	-0.534365	-0.429202	-0.471548	3.18946	-0.315798	-0.418805	-0.273841	-0.464338	-0.525191	-0.494852	-0.492315	4.10242	-0.426172	-0.488828	-0.348971	-0.53925	-0.509062	-0.5005	-0.537805	1.38104
S000000973	RAD3	YER171W	nucleotide excision repair factor 3 complex, transcription factor TFIIH complex	DNA helicase activity, general RNA polymerase II transcription factor activity	nucleotide-excision repair, DNA duplex unwinding, transcription initiation from Pol II promoter, transcription initiation from Pol II promoter, negative regulation of transcription from Pol II promoter, mitotic	DNA metabolism, transcription	97	1	1.03656	-0.268431	-0.44728	-0.502988	-0.488521	-0.276377	-0.615893	-0.529431	2.38563	-0.209135	-0.222458	-0.582808	-0.344343	-0.560844	-0.590746	-0.321527	0.875222	-0.400531	2.09918	-0.522103	-0.279047	-0.553844	-0.324065	-0.49407	3.32079	-0.221572	-0.389844	-0.197155	-0.586119	-0.608247	-0.428431	-0.554591	4.09851	-0.187707	-0.495196	-0.356334	-0.576608	-0.470089	-0.564734	-0.59688	0.971946
S000000964	RAD4	YER162C	repairosome, nucleotide excision repair factor 2 complex	damaged DNA binding, damaged DNA binding	nucleotide-excision repair, DNA damage recognition	DNA metabolism	98	1	0.547287	-0.327288	-0.456773	-0.327435	-0.335311	-0.197811	-0.525216	-0.431734	1.98362	-0.24779	-0.25065	-0.494254	-0.241067	-0.45315	-0.520414	-0.459305	0.323335	-0.464444	2.23417	-0.434995	-0.239983	-0.437662	-0.40732	-0.444676	3.05456	-0.261026	-0.412578	-0.169572	-0.474788	-0.542568	-0.36193	-0.464381	4.76146	-0.307388	-0.499186	-0.395388	-0.528379	-0.487712	-0.499103	-0.48059	0.599413
S000003813	RAD7	YJR052W	repairosome, nucleotide excision repair factor 4 complex	DNA binding, DNA-dependent ATPase activity	nucleotide-excision repair, DNA damage recognition	DNA metabolism	99	1	0.915782	-0.384762	-0.4456	-0.362458	-0.427323	-0.239904	-0.536898	-0.447734	1.84155	-0.046621	-0.380965	-0.551775	-0.171451	-0.485555	-0.540922	-0.405111	-0.129445	-0.465927	2.48474	-0.368252	-0.0731261	-0.470838	-0.345278	-0.345852	2.30332	-0.222498	-0.343074	-0.137305	-0.462367	-0.558231	-0.411969	-0.50991	4.55766	-0.283392	-0.472557	-0.174478	-0.541436	-0.536978	-0.495139	-0.463146	0.275076
S000000318	RAD16	YBR114W	repairosome, nucleotide excision repair factor 4 complex	DNA-dependent ATPase activity	nucleotide-excision repair, DNA damage recognition	DNA metabolism	100	1	0.820689	-0.314132	-0.432342	-0.433391	-0.432913	-0.299941	-0.449671	-0.503127	1.9083	0.00146247	-0.359637	-0.594066	-0.159866	-0.508893	-0.536875	-0.390675	0.0866262	-0.503633	2.45273	-0.275551	-0.162203	-0.466507	-0.36201	-0.386279	2.35622	-0.131265	-0.40101	-0.145546	-0.449845	-0.562301	-0.476131	-0.536964	4.58707	-0.314472	-0.539465	-0.0460294	-0.546283	-0.534614	-0.542229	-0.545826	0.568176
S000003796	RAD26	YJR035W	nucleus	DNA-dependent ATPase activity	transcription-coupled nucleotide-excision repair, nucleotide-excision repair	DNA metabolism	101	1	1.36352	-0.436998	-0.51921	-0.48057	-0.376522	-0.360585	-0.446898	-0.552835	2.05997	0.0301802	-0.393506	-0.583399	-0.417605	-0.511767	-0.528318	-0.314255	0.148641	-0.444748	1.94603	-0.477861	-0.121742	-0.565564	-0.137619	-0.341029	2.28848	-0.0546731	-0.496585	-0.0938583	-0.550412	-0.595522	-0.368664	-0.57336	4.10199	-0.169924	-0.536548	-0.222098	-0.52123	-0.613225	-0.559366	-0.575304	1.96526
S000004814	RAD14	YMR201C	nucleotide excision repair factor 1 complex	damaged DNA binding	nucleotide-excision repair, DNA damage recognition	DNA metabolism	102	1	0.552819	-0.231164	-0.402524	-0.310961	-0.383655	-0.25111	-0.520265	-0.464889	2.22283	-0.199467	-0.214796	-0.507597	-0.214847	-0.505452	-0.485919	-0.460345	0.21732	-0.483188	2.50627	-0.431887	-0.243301	-0.522694	-0.321743	-0.454366	2.71282	-0.0938461	-0.414191	-0.271673	-0.509652	-0.550567	-0.439662	-0.50416	4.36543	-0.424186	-0.527283	-0.331353	-0.570481	-0.487822	-0.511312	-0.444914	1.63116
S000006043	TFB2	YPL122C	nucleotide excision repair factor 3 complex, transcription factor TFIIH complex	general RNA polymerase II transcription factor activity	nucleotide-excision repair, DNA duplex unwinding, nucleotide-excision repair, transcription initiation from Pol II promoter, transcription initiation from Pol II promoter, negative regulation of transcription from Pol II promoter, mitotic	DNA metabolism	103	1	1.01254	0.0427384	-0.648617	-0.417127	-0.539189	-0.310291	-0.473639	-0.384469	1.51466	-0.200522	0.0394558	-0.676207	-0.226025	-0.492484	-0.230818	-0.37454	-0.196985	-0.202367	1.83706	-0.177275	0.468349	-0.617385	-0.388188	-0.39355	1.83692	-0.186599	-0.435508	0.465502	-0.540686	-0.710296	-0.376087	-0.70871	2.70617	0.311727	-0.501347	0.40398	-0.66563	-0.629395	-0.369109	-0.710289	0.0787453
S000002868	TFB3	YDR460W	nucleotide excision repair factor 3 complex, transcription factor TFIIH complex	general RNA polymerase II transcription factor activity	nucleotide-excision repair, DNA duplex unwinding, nucleotide-excision repair, transcription initiation from Pol II promoter, transcription initiation from Pol II promoter, negative regulation of transcription from Pol II promoter, mitotic	DNA metabolism	104	1	1.14007	0.256504	-0.695842	-0.34778	-0.579213	-0.335812	-0.595215	-0.482466	1.15873	-0.0382568	0.0486728	-0.743128	-0.233012	-0.602956	0.274672	-0.456134	-0.422029	0.134945	1.52674	-0.10249	0.419208	-0.646836	-0.433497	-0.442885	1.69352	-0.112581	-0.326174	0.413366	-0.454851	-0.789696	-0.36328	-0.688956	2.49079	0.361605	-0.503663	0.300031	-0.747651	-0.718726	-0.233835	-0.789692	-0.116378
S000001390	MET18	YIL128W	nucleoplasm	RNA polymerase II transcription factor activity, RNA polymerase II transcription factor activity	nucleotide-excision repair, transcription from Pol II promoter, transcription from Pol II promoter, methionine metabolism	DNA metabolism, transcription	105	1	1.01257	-0.0624139	-0.46427	-0.534853	-0.50368	-0.199531	-0.567263	-0.418373	1.69206	0.0328059	-0.257879	-0.526431	-0.347115	-0.293209	-0.586823	-0.223365	-0.0209582	-0.27039	1.79651	-0.265384	-0.0852298	-0.458173	-0.301245	-0.375493	2.16948	0.167064	-0.437385	-0.0104935	-0.506351	-0.496002	-0.351217	-0.537969	2.99607	0.0382652	-0.459893	-0.292841	-0.379923	-0.446155	-0.410028	-0.483026	-0.504221
S000001405	SSL2	YIL143C	nucleotide excision repair factor 3 complex, transcription factor TFIIH complex	DNA helicase activity, general RNA polymerase II transcription factor activity	nucleotide-excision repair, DNA duplex unwinding, transcription initiation from Pol II promoter, transcription initiation from Pol II promoter, negative regulation of transcription from Pol II promoter, mitotic	DNA metabolism, transcription	106	1	1.2887	-0.278595	-0.583601	-0.489617	-0.467453	-0.253195	-0.566827	-0.540926	2.11289	-0.132891	0.194905	-0.633129	-0.364692	-0.613911	-0.63088	-0.275389	0.322587	-0.302686	2.10643	-0.456974	-0.0228082	-0.560179	-0.302678	-0.476976	2.42074	-0.175914	-0.431088	0.26136	-0.61451	-0.717981	-0.352291	-0.663321	3.20579	0.240803	-0.556269	0.0194303	-0.632546	-0.583169	-0.571957	-0.720094	0.593326
S000002719	TFB1	YDR311W	nucleotide excision repair factor 3 complex, transcription factor TFIIH complex	general RNA polymerase II transcription factor activity	nucleotide-excision repair, DNA duplex unwinding, nucleotide-excision repair, transcription initiation from Pol II promoter, transcription initiation from Pol II promoter, negative regulation of transcription from Pol II promoter, mitotic	DNA metabolism	107	1	0.855465	-0.226496	-0.598711	-0.344838	-0.516597	-0.207821	-0.485418	-0.329949	1.93139	-0.130026	-0.0829853	-0.597484	-0.269598	-0.512096	-0.521308	-0.37261	-0.179202	-0.267272	2.29552	-0.421686	0.39495	-0.612214	-0.464275	-0.361392	2.28584	-0.104379	-0.407286	0.266113	-0.57941	-0.654447	-0.346193	-0.639075	3.10987	0.170745	-0.440933	0.161672	-0.615668	-0.597022	-0.388862	-0.654445	0.0520262
S000003995	SSL1	YLR005W	nucleotide excision repair factor 3 complex, transcription factor TFIIH complex	general RNA polymerase II transcription factor activity	nucleotide-excision repair, DNA duplex unwinding, nucleotide-excision repair, transcription initiation from Pol II promoter, transcription initiation from Pol II promoter, negative regulation of transcription from Pol II promoter, mitotic	DNA metabolism	108	1	1.14849	-0.199652	-0.70406	-0.316214	-0.564744	-0.110605	-0.624423	-0.474828	1.86902	-0.0304661	-0.151562	-0.657702	-0.293195	-0.502651	-0.602422	-0.0752151	0.160201	-0.283886	1.99328	-0.27348	0.276255	-0.612226	-0.475624	-0.228162	2.37896	-0.114394	-0.460889	0.31377	-0.65493	-0.738444	-0.31914	-0.490734	3.00737	0.70194	-0.532394	0.011539	-0.68517	-0.654258	-0.538513	-0.748665	0.303729
S000001012	OPI1	YHL020C	nucleus	transcription corepressor activity	negative regulation of transcription from Pol II promoter, phospholipid biosynthesis, positive regulation of transcription from Pol II promoter	lipid metabolism, transcription	109	2	2.62844	0.10051	-0.120947	-0.848637	0.189851	-0.309048	-0.63983	-1.196	-0.180362	-0.187492	-0.539152	0.371658	-0.265387	-0.240314	-0.371135	0.261512	-0.397891	0.926062	-0.281336	-0.867273	-0.221997	-0.442578	-0.859069	-0.0427821	-0.641798	0.480757	-0.263684	0.609387	-0.859058	2.13239	-0.933829	-0.411352	0.563099	-0.19993	-0.358911	-0.460958	-0.231414	-0.730312	3.68249	-0.37613	-0.258511
S000002530	INO2	YDR123C	nucleus	specific RNA polymerase II transcription factor activity, specific RNA polymerase II transcription factor activity	phospholipid biosynthesis, positive regulation of transcription from Pol II promoter, positive regulation of transcription from Pol II promoter	lipid metabolism, transcription	110	2	3.17304	0.277929	-0.418734	-0.747586	-0.276262	-0.254819	-1.14159	-1.291	-0.327414	0.816826	-0.697534	0.234523	-0.147385	-0.941503	-0.22689	0.341607	-0.760208	0.863233	-0.231208	-0.524989	0.163495	-0.698086	-0.804164	0.0340449	-0.490906	0.469913	-0.37177	1.01477	-0.829961	1.94539	-0.683131	-0.290473	0.773777	0.123335	-0.523347	-0.0970827	-0.53507	-0.272144	3.03861	-0.79839	0.472871
S000005468	INO4	YOL108C	nucleus	specific RNA polymerase II transcription factor activity, specific RNA polymerase II transcription factor activity, specific RNA polymerase II transcription factor activity	phospholipid biosynthesis, positive regulation of transcription from Pol II promoter, positive regulation of transcription from Pol II promoter, positive regulation of transcription from Pol II promoter	lipid metabolism, transcription	111	2	3.03543	0.111046	-0.174964	-0.60625	-0.484923	-0.0526734	-1.07236	-1.2449	-0.526036	0.631142	-0.60024	0.238413	0.222694	-0.902302	-0.603652	0.402914	-0.712741	0.91373	-0.571591	-0.390152	0.468973	-0.724203	-0.929977	0.0895623	-0.54949	0.427921	-0.502825	1.15539	-0.9308	2.10345	-0.535848	-0.0718553	0.410255	0.493484	-0.618372	-0.305363	-0.559817	0.127777	2.92822	-0.662977	0.427345
S000000135	URA7	YBL039C	cytosol	CTP synthase activity, CTP synthase activity	CTP biosynthesis, phospholipid biosynthesis, pyrimidine base biosynthesis	lipid metabolism	112	2	0.103521	0.19223	-0.146672	-0.438298	-0.360195	-0.438064	-0.657408	-0.130396	-0.244106	-0.282358	-0.176798	0.115732	2.32562	-0.375335	-0.551758	-0.518216	-0.206946	0.174679	-0.164669	-0.403374	0.322923	-0.455005	-0.568513	-0.205371	-0.326276	0.00909074	0.117192	0.49618	-0.544361	-0.298295	1.66758	-0.470983	-0.657408	-0.657408	-0.657408	-0.657408	-0.657408	-0.613082	6.25283	-0.635351	0.112732
S000002692	DPP1	YDR284C	vacuolar membrane (sensu Fungi), vacuolar membrane (sensu Fungi)	diacylglycerol pyrophosphate phosphatase activity, diacylglycerol pyrophosphate phosphatase activity, phosphatidate phosphatase activity	phospholipid metabolism, signal transduction	signal transduction	113	2	0.748093	-0.00771423	1.86447	-0.38447	-0.717087	-0.892934	-1.0427	-0.512195	-0.602693	0.362645	-0.637758	2.1013	0.650945	0.0653662	-0.87105	-0.71851	-0.764155	2.13061	-0.706918	-0.470773	0.660259	0.160246	-0.887237	-0.478382	-0.919349	1.0716	2.3133	-0.452574	-0.388985	0.299559	-0.596315	-0.958173	-0.74665	-0.505755	0.0931296	-0.930047	-0.266933	0.0379395	3.9707	-0.938914	0.39405
S000005113	PSD1	YNL169C	mitochondrion, mitochondrial inner membrane	phosphatidylserine decarboxylase activity	phosphatidylcholine biosynthesis	lipid metabolism	114	2	1.69782	-0.369745	0.314855	-0.931668	-0.0829105	-0.0985137	-1.42478	-0.994743	-0.758704	0.13488	-0.415101	0.728003	0.954262	-0.161311	-0.931656	-0.65897	-0.775009	0.112846	-0.705343	-0.667116	0.368727	0.219953	-1.04293	0.154325	-0.955146	2.84952	-0.125944	-0.505167	-0.863475	0.878363	-0.601849	-0.298204	0.197071	-0.419407	0.227854	-0.805796	-0.0917524	0.751808	3.18941	-0.973429	1.07357
S000003402	PSD2	YGR170W	Golgi membrane, vacuolar membrane (sensu Fungi)	phosphatidylserine decarboxylase activity	phosphatidylcholine biosynthesis	lipid metabolism	115	2	1.76339	-0.458312	0.816155	-0.944439	-0.00260053	-0.372378	-1.31328	-1.12243	-0.735641	0.069209	-0.174889	0.72931	0.614792	0.0603548	-0.857174	-0.649428	-0.711238	-0.0525652	-0.647445	-0.61836	0.371631	0.513071	-0.946428	-0.167878	-0.991025	2.90529	-0.306758	-0.502825	-0.690172	1.24854	-0.494408	-0.575977	-0.00687426	-0.717177	0.291156	-0.817898	0.129291	0.788101	3.46584	-0.993886	0.898825
S000005074	CPT1	YNL130C	endoplasmic reticulum	diacylglycerol cholinephosphotransferase activity	phosphatidylcholine biosynthesis	lipid metabolism	116	2	2.28489	-0.365632	-0.403929	-0.65137	0.182716	-0.309129	-1.01913	-0.977613	-0.63604	0.926844	-0.390346	0.337875	0.574042	-0.181121	-0.904865	-0.558969	-0.589424	0.435565	0.00914059	-0.533771	-0.243952	0.183667	-0.737771	-0.644909	-0.856618	1.39183	-0.177567	-0.112538	-0.819403	2.1966	-0.449812	-0.794863	-0.0228012	-0.534362	-0.201032	-0.689128	0.376658	0.462089	3.57057	-0.785591	0.867213
S000003434	PCT1	YGR202C	nucleus, nuclear membrane, Golgi apparatus	choline-phosphate cytidylyltransferase activity	phosphatidylcholine biosynthesis, CDP-choline pathway	lipid metabolism	117	2	1.54044	-0.151521	0.788624	-0.739719	-0.353818	-0.84691	-1.25314	-0.933543	-0.551517	0.706072	-0.77781	0.693675	0.677966	-0.0114855	-1.25314	-0.0973806	-0.505414	0.110585	-0.208675	-0.392912	-0.117728	0.984576	-0.872319	-0.511101	-0.792657	1.76637	0.212908	-0.732648	-0.431321	1.15276	-0.266443	-0.822668	-0.176081	-0.386683	0.783816	-0.674952	-0.383536	0.298183	2.97712	-0.693196	1.18641
S000004123	CKI1	YLR133W	cytosol	choline kinase activity	phosphatidylcholine biosynthesis	lipid metabolism	118	2	1.00925	0.052685	-0.14791	-0.482666	-0.157255	-0.760669	-1.0775	-0.504525	-0.412082	-0.15929	-0.611985	0.680584	1.4469	-0.533536	-0.666826	-0.419459	-0.511076	0.441378	-0.483209	-0.587052	0.584186	-0.282389	-0.758311	0.0783982	-0.907697	0.657369	0.58985	0.31995	-0.272688	0.791521	-0.476232	-0.778908	-0.578531	-0.0200439	0.133677	-0.665928	-0.634389	-0.204865	5.04919	-0.396114	0.674553
S000000995	LAG1	YHL003C	endoplasmic reticulum, endoplasmic reticulum	sphingosine N-acyltransferase activity, sphingosine N-acyltransferase activity	replicative cell aging, replicative cell aging, ceramide biosynthesis	lipid metabolism	119	2	0.985013	0.498356	0.273165	-1.01852	0.216114	-1.00578	-1.14003	-0.948323	-0.317438	0.894325	-0.304324	-0.438045	-0.286812	0.392565	-1.13205	-0.0129602	-0.406791	0.309234	0.296843	-0.123962	-0.379989	-0.399566	-1.02953	-0.225241	-0.516208	2.4237	-0.293752	-0.516908	-1.04798	3.54103	-0.853437	-1.05579	-0.19715	-0.147088	0.541915	-0.547139	-0.0547599	1.15104	-0.424577	-0.968543	0.88137
S000002702	DPL1	YDR294C	endoplasmic reticulum	sphinganine-1-phosphate aldolase activity	sphingolipid metabolism, sphingolipid metabolism, cellular response to starvation, calcium-mediated signaling	response to stress	120	2	1.37127	-0.162701	1.34049	-0.767505	-0.315622	-0.981321	-1.27497	-1.25198	-0.724768	1.19779	-0.0139875	0.498517	-0.394397	-0.40674	-0.147117	-0.0491318	-0.8576	1.03649	0.65793	-0.511793	0.0298595	0.111957	-0.966157	-1.10709	-0.425248	1.72056	0.34654	-0.564965	-0.816959	2.22877	-0.884388	-1.05294	-0.0507354	-0.285731	1.21169	-0.792161	0.140131	-0.178436	0.616021	0.0258545	1.8053
S000003670	LCB3	YJL134W	endoplasmic reticulum	sphingosine-1-phosphate phosphatase activity, sphingosine-1-phosphate phosphatase activity	calcium-mediated signaling, sphingolipid biosynthesis	signal transduction	121	2	1.111	0.326499	0.752188	-0.615909	-0.490888	-0.776872	-1.02501	-0.919374	-0.674568	1.11886	-0.0555858	0.19288	-0.0835072	-0.265727	-0.815148	-0.107409	-0.691984	1.33327	0.102665	-0.535391	-0.256744	-0.0344819	-0.794129	-0.706404	-0.702922	0.735209	0.216657	-0.629687	-0.595232	3.61092	-0.72698	-0.806047	-0.228084	-0.432197	1.34114	-0.811684	-0.563833	0.541687	0.78148	-0.318422	0.437677
S000004911	LCB1	YMR296C	membrane fraction, microsome, serine C-palmitoyltransferase complex	serine C-palmitoyltransferase activity	sphingolipid biosynthesis	lipid metabolism	122	2	0.467064	1.20522	0.500774	-0.677588	-0.317889	-0.814473	-1.08139	-0.855327	-0.938336	0.380579	-0.148563	0.349778	-0.419117	0.36425	-0.436068	0.351868	-0.88952	1.09307	0.0168219	-0.423162	-0.637058	0.121264	-0.594392	-0.530863	-0.69047	2.13707	-0.363272	-0.149657	-0.847773	2.63159	-0.851963	-0.983522	0.109591	0.0478966	1.75602	-0.647653	-0.603166	0.0390646	0.646221	-0.579945	0.458371
S000005978	SUR1	YPL057C	intracellular	mannosyltransferase activity, mannosyltransferase activity, transferase activity, transferring glycosyl groups	mannose inositol phosphoceramide metabolism, sphingolipid biosynthesis, sphingolipid biosynthesis	lipid metabolism	123	2	0.662676	-0.057661	0.00821044	-0.440465	-0.208311	-0.361595	-0.735404	-0.214587	-0.575975	0.818123	-0.395857	0.50028	-0.285518	-0.306192	-0.407324	-0.251405	-0.598628	0.925189	-0.275292	-0.540096	-0.0599477	-0.0117966	-0.60142	-0.0746974	-0.735404	-0.237663	-0.735225	-0.710989	-0.735404	7.10961	-0.735404	-0.558475	-0.286747	0.0521591	1.60846	-0.516702	-0.406416	0.0306388	0.0296788	-0.354886	-0.0186877
S000004364	SUR4	YLR372W	endoplasmic reticulum, endoplasmic reticulum membrane	fatty acid elongase activity, fatty acid elongase activity	fatty acid biosynthesis, post-Golgi transport, sphingolipid biosynthesis, fatty acid elongation	transport, vesicle-mediated transport	124	2	0.60538	0.768553	0.822352	-0.908437	-0.621439	-0.677875	-1.06343	-0.507709	-0.633105	1.08589	-0.33255	-0.131592	0.214435	-0.116298	-0.671576	-0.285987	-0.664851	0.896377	-0.0321816	-0.591174	-0.0962949	0.156003	-0.98899	-0.621678	-0.523722	0.941155	-0.0302908	-0.170005	-0.871779	3.81144	-0.92603	-0.740032	0.0828827	-0.109877	1.42647	-0.892113	-0.471483	1.89942	-0.498442	-0.761525	-0.0530999
S000002705	SUR2	YDR297W	endoplasmic reticulum	sphingosine hydroxylase activity, sphingosine hydroxylase activity	sphingolipid metabolism, sphingolipid metabolism, sphingolipid biosynthesis	lipid metabolism	125	2	1.06338	0.0546519	-0.262744	-0.63471	-0.119278	-0.684523	-0.887871	-0.327679	-0.236096	1.04603	-0.189935	-0.00919271	-0.228674	-0.476953	-0.478317	-0.11004	-0.276395	1.04653	-0.0141642	-0.641312	-0.248479	-0.288678	-0.464305	-0.647958	0.0962144	-0.250953	-0.562658	-0.346652	-0.71049	5.13531	-0.77644	-0.708329	0.354284	-0.26254	1.47431	-0.601616	-0.643544	0.771162	0.00273831	-0.651074	0.273371
S000001084	NCP1	YHR042W	microsome	electron transporter activity	ergosterol biosynthesis	lipid metabolism	126	2	0.210915	-0.423533	0.333775	-0.852542	0.19647	0.676635	-1.04269	-0.477153	-0.631037	-0.047797	-0.344193	-0.645197	0.152971	1.77904	-0.980906	-0.415215	-0.667825	-0.0483524	1.06487	-0.782063	-0.126219	0.223649	-0.784982	0.683898	0.473537	0.937984	0.388218	-0.170834	-0.671714	0.401104	-0.751246	0.629434	0.192213	0.172947	-0.229535	-0.590447	-0.686858	4.22309	-0.445636	-0.910652	0.468356
S000001049	ERG11	YHR007C	endoplasmic reticulum, endoplasmic reticulum	sterol 14-demethylase activity	ergosterol biosynthesis	lipid metabolism	127	2	0.523288	-0.570284	0.682093	-0.795707	-0.231583	0.692247	-1.02307	-0.622329	-0.392925	0.390273	-0.521956	-0.804242	0.546973	0.948224	-0.897854	-0.106973	-0.606849	-0.448154	0.599931	-0.51225	-0.21471	0.155965	-0.787085	0.907569	-0.145593	0.805954	0.269129	-0.194806	-0.739401	0.905906	-0.257807	0.417387	0.267784	-0.211989	-0.377845	-0.681394	-0.177699	4.18506	-0.535359	-0.892345	1.29552
S000005904	ATF1	YOR377W	lipid particle, endomembrane system	alcohol O-acetyltransferase activity	fermentation, fatty acid metabolism, acetate derivative biosynthesis	lipid metabolism, generation of precursor metabolites and energy	128	2	0.384839	0.408723	-0.491215	-0.65093	-0.120387	-0.731177	0.0914773	-0.714723	-0.348442	-0.0154583	-0.598917	-0.448993	-0.0308106	-0.487251	-0.789442	0.205651	-0.589254	1.38066	0.000135506	-0.647045	-0.147173	-0.21699	-0.724296	-0.505566	-0.296441	0.721114	-0.345513	0.488269	-0.758118	0.531974	-0.501497	-0.807447	0.278546	-0.536361	-0.455426	0.285786	1.42043	3.73109	-0.478308	-0.281914	1.16962
S000001233	ERG9	YHR190W	endoplasmic reticulum	farnesyl-diphosphate farnesyltransferase activity	ergosterol biosynthesis	lipid metabolism	129	2	0.320511	-0.122368	1.00759	-0.948934	0.476664	-0.645459	-1.04251	-0.752416	-0.454367	0.37871	-0.752268	-0.339696	0.910217	-0.0398273	-0.905881	0.15272	-0.750086	0.388834	-0.0456153	-0.887778	0.468941	0.130233	-1.06668	0.11179	-0.614307	1.49878	-0.0859019	0.0910089	-0.696758	0.701414	0.614113	-0.885428	-0.124455	-0.452823	-0.0164684	-0.642312	-0.698352	3.06278	1.27005	-1.00527	0.532708
S000004540	HMG1	YML075C	nuclear membrane, mitochondrial matrix, endoplasmic reticulum membrane	hydroxymethylglutaryl-CoA reductase (NADPH) activity	ergosterol biosynthesis	lipid metabolism	130	2	0.992754	-0.5228	0.846757	-0.887695	-0.364689	-0.214956	-1.07303	-0.613958	-0.780205	1.33577	-0.679612	-0.636152	1.03827	-0.387662	-0.890183	-0.192129	-0.745029	-0.0299412	0.690703	-0.562317	-0.0282031	0.219955	-0.687462	-0.100417	0.141257	1.18011	0.133027	0.123428	-0.414144	0.89081	-0.562896	-0.818628	0.326126	-0.0305341	-0.10674	-0.74461	-0.531454	3.21261	0.521	-1.07025	0.945173
S000004442	HMG2	YLR450W	nuclear membrane, mitochondrial matrix, endoplasmic reticulum membrane	hydroxymethylglutaryl-CoA reductase (NADPH) activity	ergosterol biosynthesis	lipid metabolism	131	2	0.941561	-0.668579	0.837609	-0.690633	0.357182	-0.325807	-1.39849	-0.69364	-1.01422	1.21416	0.336783	-0.925945	1.08254	-0.210976	-1.16478	-0.320779	-0.586978	-0.426149	0.3764	-0.557044	-0.194099	1.00393	-0.920445	-0.168721	0.0468728	1.10293	0.190934	0.091413	0.255384	0.531954	-0.652376	-0.866046	1.1795	-0.036381	0.140949	-0.961846	-0.743925	2.6023	0.443168	-1.24973	1.06766
S000003292	ERG25	YGR060W	endoplasmic reticulum membrane, plasma membrane	C-4 methyl sterol oxidase activity	ergosterol biosynthesis	lipid metabolism	132	2	0.0133374	0.0442886	1.32095	-0.571459	0.176204	-0.287874	-0.915662	-0.635602	-0.118024	0.593481	-0.587745	-0.516601	0.0715801	0.0214817	-0.55176	0.282104	-0.494276	0.28867	-0.279272	-0.558246	0.0784466	0.378499	-0.635201	-0.128175	-0.434212	0.990186	-0.13134	-0.519924	-0.568406	2.61488	-0.83494	-0.390645	-0.187735	0.134677	-0.241107	-0.716169	-0.512345	4.36446	-0.676747	-0.743239	0.320319
S000000644	ARE1	YCR048W	endoplasmic reticulum	sterol O-acyltransferase activity	sterol metabolism	lipid metabolism	133	2	0.558918	-0.0279128	1.21024	-0.473363	-0.613627	-0.515503	-0.818777	-0.520931	-0.337339	0.666531	-0.315107	-0.494937	0.0375216	0.23835	-0.713183	-0.13162	-0.328077	-0.271965	0.0695359	-0.244729	-0.27763	0.211386	-0.435197	-0.629194	-0.576117	0.497663	0.356791	-0.34812	-0.325109	2.21942	-0.404986	-0.567405	-0.38963	0.301021	-0.360772	-0.458588	-0.290894	4.70322	-0.48148	-0.54336	0.137502
S000005302	ARE2	YNR019W	endoplasmic reticulum	sterol O-acyltransferase activity	sterol metabolism	lipid metabolism	134	2	0.562861	0.014701	1.00096	-0.559586	-0.505956	-0.512536	-0.837153	-0.488336	-0.248728	0.588729	-0.300188	-0.499384	0.137138	0.120927	-0.674007	-0.22356	-0.372902	-0.303303	0.131598	-0.21131	-0.295716	0.220515	-0.461291	-0.647447	-0.583486	0.54925	0.228747	-0.235247	-0.414338	2.44948	-0.394067	-0.53602	-0.349729	0.277794	-0.41249	-0.501999	-0.194075	4.63153	-0.428827	-0.57431	0.366217
S000001114	ERG7	YHR072W	endoplasmic reticulum, lipid particle, plasma membrane	lanosterol synthase activity	ergosterol biosynthesis	lipid metabolism	135	2	-0.0452222	0.361848	0.361597	-0.510406	-0.137898	-0.500368	-0.624089	-0.212525	-0.288155	0.0976493	-0.421044	-0.242719	0.377791	0.431871	-0.43844	-0.326624	-0.4491	-0.127339	-0.145331	-0.436163	0.170529	0.507021	-0.426427	-0.279082	-0.463608	1.1079	0.248073	-0.018278	-0.317011	1.3451	-0.420094	-0.534244	-0.624089	-0.624089	-0.624079	-0.624089	-0.623715	6.63073	-0.599703	-0.624089	0.080416
S000003407	ERG1	YGR175C	endoplasmic reticulum, lipid particle	squalene monooxygenase activity, drug binding	ergosterol biosynthesis	lipid metabolism	136	2	-0.0412006	-0.121196	0.986417	-0.560701	-0.0905096	-0.245615	-0.637767	-0.452552	-0.310467	0.118964	-0.43754	0.0474507	0.138523	0.0154222	-0.637767	0.205811	-0.422429	-0.148601	0.393301	-0.450267	-0.124775	0.229625	-0.586301	-0.215475	-0.176088	1.06267	-0.365559	-0.0844039	-0.388723	1.27185	-0.298553	-0.462481	-0.0677876	-0.261236	-0.454152	-0.402507	0.361163	2.74245	-0.0137119	-0.46505	0.688339
S000004046	ERG3	YLR056W	endoplasmic reticulum	C-5 sterol desaturase activity	ergosterol biosynthesis	lipid metabolism	137	2	0.447678	-0.359284	2.23695	-0.770918	-0.331686	-0.359371	-0.839164	-0.693811	0.182112	0.395019	-0.425682	-0.63096	-0.0223586	-0.433464	-0.849262	0.254228	-0.346286	-0.143637	1.74049	-0.709314	-0.223014	0.11175	-0.659372	-0.541189	0.321298	0.713191	-0.0226735	-0.26242	-0.630889	1.77591	-0.59512	-0.484888	0.838543	-0.552316	0.0204532	-0.572824	-0.109906	3.25898	-0.466408	-0.701387	1.41739
S000004815	ERG2	YMR202W	endoplasmic reticulum	C-8 sterol isomerase activity	ergosterol biosynthesis	lipid metabolism	138	2	0.26445	-0.155945	0.922901	-0.396681	-0.239842	-0.392239	-0.490546	-0.451297	-0.342259	0.25141	-0.238695	-0.273597	-0.0709388	-0.332293	-0.367822	0.180985	-0.430971	0.108336	0.0321546	-0.315495	0.0416932	0.0109036	-0.481527	-0.4835	-0.261513	0.55554	-0.118468	-0.232534	-0.449873	2.14798	-0.410176	-0.560711	-0.085375	-0.392706	0.172007	-0.354324	-0.220034	2.90791	-0.167927	-0.394828	-0.594156
S000002980	ERG4	YGL012W	endoplasmic reticulum	delta24(24-1) sterol reductase activity	ergosterol biosynthesis	lipid metabolism	139	2	0.179898	0.201188	3.18543	-0.738059	-0.426591	-0.700041	-0.883749	-0.841714	-0.628034	0.98113	-0.377802	-0.386039	-0.402573	-0.128854	-0.737239	0.330835	-0.65709	0.0782741	0.185634	-0.361171	-0.119368	0.487566	-0.65427	-0.282284	-0.401431	0.863895	0.222932	-0.362464	-0.479769	1.12125	-0.671708	-0.692789	-0.51404	-0.0444895	0.0933086	-0.543764	0.825677	2.88871	-0.496064	-0.74116	0.0930522
S000004467	ERG6	YML008C	endoplasmic reticulum, lipid particle	sterol 24-C-methyltransferase activity	ergosterol biosynthesis	lipid metabolism	140	2	0.0564183	0.154876	2.22427	-0.61886	-0.0113859	-0.903366	-0.94557	-0.76432	-0.547024	1.21756	-0.255789	-0.486714	0.348285	-0.330264	-0.920417	-0.20457	-0.605774	0.300804	-0.068277	-0.443167	0.0543634	0.539441	-0.932125	-0.807868	-0.506471	1.34805	0.293931	-0.0935106	-0.611065	1.41791	-0.686652	-0.928813	-0.067573	-0.533565	0.739786	-0.669743	-0.146973	3.21051	-0.448506	-0.578598	0.514391
S000001665	FAS1	YKL182W	cytosol, fatty-acid synthase complex	[acyl-carrier protein] S-acetyltransferase activity, [acyl-carrier protein] S-malonyltransferase activity, 3-hydroxypalmitoyl-[acyl-carrier protein] dehydratase activity, enoyl-[acyl-carrier protein] reductase (NADH) activity	fatty acid biosynthesis	lipid metabolism	141	2	0.477892	1.51037	-0.671386	-0.679391	-0.630935	-0.416672	-0.60357	-0.323201	-0.0883051	-0.0684168	-0.337967	-0.474469	2.35091	-0.72706	-0.866883	-0.739364	-0.655954	-0.578211	0.23997	-0.365566	0.409405	-0.273902	-0.982412	0.126093	-0.536622	1.37213	-0.642419	0.467658	-0.817714	1.04162	0.416013	-0.814213	0.0932576	-0.19834	-0.535595	-0.111364	-0.806273	2.81663	1.33786	-0.602681	0.744206
S000000817	FAA2	YER015W	peroxisome	long-chain-fatty-acid-CoA ligase activity	N-terminal protein myristoylation, N-terminal protein myristoylation, lipid metabolism, lipid metabolism	lipid metabolism	142	2	0.178567	1.15727	-0.0603123	-0.358734	-0.182366	-0.426639	-0.710838	-0.616475	-0.392537	0.219744	-0.193386	-0.524592	0.74194	-0.0800928	-0.585742	-0.424011	-0.184584	-0.347672	-0.284384	-0.380543	-0.197201	0.111689	-0.55244	-0.278061	-0.364101	0.607749	-0.0242798	-0.458227	-0.454497	0.980929	0.346509	-0.437008	-0.168208	-0.195979	-0.280691	-0.569033	-0.238257	1.83538	0.304785	-0.474366	0.0294492
S000005844	FAA1	YOR317W	lipid particle	long-chain-fatty-acid-CoA ligase activity	N-terminal protein myristoylation, N-terminal protein myristoylation, lipid metabolism, lipid metabolism, lipid transport, lipid transport	lipid metabolism	143	2	0.288862	1.4225	-0.0503088	-0.393017	-0.158468	-0.597	-0.733016	-0.520267	-0.324407	0.426943	-0.116905	-0.354516	0.662398	0.0594854	-0.484194	-0.506207	-0.154501	-0.352418	-0.255473	-0.485036	-0.151129	0.338295	-0.416045	-0.486519	-0.432129	0.6721	-0.26289	-0.422731	-0.362096	1.49539	0.455916	-0.625212	-0.306412	-0.234921	-0.472429	-0.474642	-0.429376	2.47665	0.71392	-0.459145	0.160657
S000004860	FAA4	YMR246W	cytoplasm, lipid particle	long-chain-fatty-acid-CoA ligase activity	N-terminal protein myristoylation, N-terminal protein myristoylation, lipid metabolism, lipid metabolism, lipid transport, lipid transport	lipid metabolism	144	2	0.246577	1.47348	-0.178788	-0.380516	-0.0485702	-0.522828	-0.689329	-0.526073	-0.361719	0.146965	-0.110511	-0.186834	0.257012	0.244873	-0.361324	-0.32411	-0.232263	-0.0179333	-0.235401	-0.520671	-0.330857	0.303046	-0.378051	-0.441564	-0.436056	0.510903	-0.10894	-0.230118	-0.37957	1.45829	0.17509	-0.562603	-0.282282	-0.199747	-0.440037	-0.405411	-0.371877	2.52784	0.374205	-0.517266	0.145576
S000000245	FAT1	YBR041W	peroxisome, microsome, lipid particle, plasma membrane, plasma membrane	long-chain-fatty-acid-CoA ligase activity, long-chain-fatty-acid-CoA ligase activity, long-chain fatty acid transporter activity, long-chain fatty acid transporter activity	very-long-chain fatty acid metabolism, lipid transport, lipid transport	transport	145	2	0.0853951	1.74761	-0.181067	-0.491356	-0.0358884	-0.579131	-0.739881	-0.598705	-0.373472	0.241247	-0.148139	-0.458475	0.65005	0.0162263	-0.553428	-0.47794	-0.355372	-0.3697	-0.467981	-0.404911	-0.0528593	0.301126	-0.437022	-0.451642	-0.542772	0.551472	-0.216135	-0.27759	-0.447827	1.92792	0.297775	-0.6033	-0.488993	-0.200347	-0.296652	-0.468681	-0.288904	2.83769	0.534423	-0.651885	0.126146
S000001671	PXA2	YKL188C	integral to peroxisomal membrane	ATPase activity, coupled to transmembrane movement of substances	fatty acid transport	transport	146	2	-0.0399986	0.592554	-0.091736	-0.351579	-0.159434	-0.194303	-0.539513	-0.368906	-0.318276	0.324633	-0.174968	-0.600089	-0.112954	0.154971	-0.422992	-0.503521	-0.368813	-0.255907	-0.354257	-0.235746	-0.12988	0.042868	-0.475238	0.0030059	-0.247503	0.3553	0.166899	-0.307978	-0.421869	0.369752	-0.155267	-0.233414	0.0350319	-0.0372139	0.0898586	-0.446589	0.821427	0.61927	-0.348781	-0.590836	-0.600705
S000003850	GRR1	YJR090C	contractile ring (sensu Saccharomyces), nuclear ubiquitin ligase complex, nucleus, cytoplasm	ubiquitin-protein ligase activity, protein binding	G1/S transition of mitotic cell cycle, ubiquitin-dependent protein catabolism	cell cycle	147	3	-0.0757301	-0.00811629	0.145751	0.516578	2.86589	-0.768393	-0.845355	-0.85725	-0.724586	-0.190289	4.85835	-0.349772	-0.755627	-0.740868	1.58067	-0.561519	-0.613154	1.41335	-0.519036	0.118691	-0.684924	-0.0724976	-0.510555	-0.594079	-0.539259	0.319787	-0.0552164	0.624235	-0.0775149	-0.634254	-0.70783	-0.715185	1.75226	-0.283483	0.0681	-0.498288	0.910177	-0.722174	-0.595269	-0.572843	-0.369454
S000002736	SKP1	YDR328C	nuclear ubiquitin ligase complex, kinetochore, nucleus, cytoplasm, SCF ubiquitin ligase complex	ubiquitin-protein ligase activity, protein binding	G1/S transition of mitotic cell cycle, G2/M transition of mitotic cell cycle, ubiquitin-dependent protein catabolism	cell cycle	148	3	0.0328788	-0.129022	-0.53964	2.31819	1.64155	-0.674875	-0.729556	-0.700469	-0.50295	-0.0654354	5.45795	-0.590817	-0.608488	-0.714852	-0.0763821	-0.650544	-0.158345	0.0432491	-0.512045	0.138803	-0.343171	0.0351123	0.654698	-0.563434	-0.0146581	0.242849	-0.207271	0.248829	0.238761	-0.572687	-0.408513	-0.716934	3.06102	-0.00372159	-0.146125	-0.0561164	-0.57642	-0.620365	-0.533825	-0.759002	-0.237027
S000001885	CDC4	YFL009W	ubiquitin ligase complex, nucleus	ubiquitin-protein ligase activity, protein binding	G1/S transition of mitotic cell cycle, G2/M transition of mitotic cell cycle, G2/M transition of mitotic cell cycle, ubiquitin-dependent protein catabolism	cell cycle	149	3	0.496632	-0.0440152	-0.640003	1.76638	1.24246	-0.745884	-0.850826	-0.758971	-0.112896	0.806012	4.59066	-0.636019	-0.676246	-0.832578	0.235938	-0.720249	0.0980021	0.19876	-0.610237	0.0146493	-0.543836	-0.0246703	0.374212	-0.676642	0.247236	0.896715	-0.323878	-0.164322	0.324668	-0.689282	-0.626348	-0.750763	3.45178	-0.162927	-0.416517	-0.376696	-0.617622	-0.763873	-0.645816	-0.694409	-0.127972
S000001308	MET30	YIL046W	nuclear ubiquitin ligase complex, SCF ubiquitin ligase complex	protein binding	ubiquitin-dependent protein catabolism, cell cycle, protein ubiquitination	cell cycle	150	3	-0.0580121	-0.0183491	-0.42752	0.599575	2.612	-0.537631	-0.631178	-0.688805	-0.670369	0.364617	5.67991	-0.604795	-0.580213	-0.51179	-0.688022	-0.522027	-0.316512	0.777751	-0.564905	0.13177	-0.554647	0.314215	-0.252755	-0.43336	-0.15614	0.234853	-0.348666	-0.0787778	0.467869	-0.591583	-0.403239	-0.558842	3.51372	-0.287136	-0.169741	-0.313538	-0.3326	-0.498886	-0.471403	-0.662732	-0.254574
S000002461	CDC34	YDR054C	nuclear ubiquitin ligase complex, nucleus, cytoplasm	ubiquitin conjugating enzyme activity, ubiquitin-protein ligase activity	G1/S transition of mitotic cell cycle, G2/M transition of mitotic cell cycle, ubiquitin-dependent protein catabolism	cell cycle	151	3	0.15647	-0.100108	-0.557276	0.783002	2.56927	-0.610705	-0.707283	-0.656944	-0.617236	-0.144795	5.38316	-0.287118	-0.606063	-0.633471	0.0973418	-0.54478	-0.228101	-0.0238527	-0.423181	-0.0188715	-0.360541	0.410672	-0.0618342	-0.598229	0.0301974	0.238691	-0.312763	-0.0963631	0.613164	-0.501547	-0.542933	-0.573621	3.60525	-0.0779157	-0.268085	-0.403296	-0.504391	-0.601038	-0.45824	-0.597634	0.0256697
S000002290	CDC53	YDL132W	nuclear ubiquitin ligase complex, SCF ubiquitin ligase complex	ubiquitin-protein ligase activity, structural molecule activity	G1/S transition of mitotic cell cycle, G2/M transition of mitotic cell cycle, ubiquitin-dependent protein catabolism	cell cycle	152	3	0.0866258	-0.0392232	-0.44948	0.772655	1.67894	-0.607547	-0.627441	-0.537608	-0.627309	-0.623023	6.68317	-0.538603	-0.627441	-0.624381	-0.093456	-0.623986	-0.094018	0.0827878	-0.405781	0.13341	-0.236565	0.167136	-0.0245433	-0.557097	0.180007	0.13998	-0.194677	0.0808589	0.333444	-0.517952	-0.481318	-0.577037	3.15249	-0.127191	-0.116808	-0.299141	-0.52154	-0.526181	-0.396089	-0.622792	-0.103766
S000005493	HRT1	YOL133W	nuclear ubiquitin ligase complex, nucleus, cytoplasm	ubiquitin-protein ligase activity, ubiquitin-protein ligase activity, protein binding, protein binding	G1/S transition of mitotic cell cycle, G2/M transition of mitotic cell cycle, ubiquitin-dependent protein catabolism	cell cycle	153	3	0.13979	-0.130763	-0.37155	0.761744	2.12914	-0.667642	-0.633159	-0.499572	-0.56159	-0.351704	5.93227	-0.648242	-0.532635	-0.569936	-0.383659	-0.528834	-0.0693079	-0.0512735	-0.295498	0.102087	-0.204417	0.134412	-0.048916	-0.564527	0.240448	0.32286	-0.193436	-0.0476511	0.296093	-0.489762	-0.571074	-0.643421	3.74744	-0.0829051	-0.144585	-0.218876	-0.531733	-0.607035	-0.472196	-0.59784	0.172029
S000003280	UFD1	YGR048W	endoplasmic reticulum	protein binding	mRNA processing, ubiquitin-dependent protein catabolism, protein transport	transport	154	3	0.396933	0.172914	0.0375401	-0.707597	1.80574	-0.640146	-1.0949	-0.604125	-0.734201	0.371047	2.85493	-0.876503	-0.432814	0.741694	-0.792934	-0.368525	-0.741332	-0.161991	-0.537946	0.408001	-0.421138	1.67227	-0.861853	-0.750603	0.0780674	1.54599	-0.182019	0.0699067	0.787541	-0.818434	-0.540788	-0.854263	2.03948	0.61177	-0.0328725	-0.626859	-0.819767	0.231209	-0.737319	-0.614495	0.00249868
S000002284	CDC48	YDL126C	nucleus, endoplasmic reticulum, microsome, cytosol	ATPase activity	ubiquitin-dependent protein catabolism, ubiquitin-dependent protein catabolism, vesicle fusion, apoptosis, cell cycle, cell cycle, protein transport, ER-associated protein catabolism	cell cycle	155	3	0.155981	-0.188906	0.838024	0.063297	1.02009	-0.70103	-1.1777	-0.644466	-0.71531	0.941697	2.00445	-0.98141	-0.918191	1.14617	-0.818339	-0.546889	-0.727356	-0.291008	-0.578163	0.560415	-0.711897	1.66495	-0.586858	-0.883903	-0.255375	2.61245	-0.0973081	0.311291	0.620525	-0.737854	-0.769745	-0.956023	1.95006	0.678249	0.444404	-0.770763	-0.875983	0.191814	-0.921457	-1.15905	-0.0179588
S000002178	RPN4	YDL020C	proteasome regulatory particle (sensu Eukarya), proteasome core complex (sensu Eukarya), proteasome core complex (sensu Eukarya)	transcriptional activator activity	G2/M transition of mitotic cell cycle, ubiquitin-dependent protein catabolism, ubiquitin-dependent protein catabolism	cell cycle	156	3	0.566036	-0.376253	-0.359621	-0.484775	2.23785	-0.452057	-0.863617	-0.567981	-0.318802	-0.244374	2.71088	-0.719564	-0.355602	-0.314596	-0.729987	0.175802	-0.530489	0.140745	-0.316189	-0.0920392	0.0713795	0.352288	-0.758081	-0.356501	-0.291686	0.776509	-0.227454	1.78296	0.208948	-0.787144	-0.428141	-0.746456	2.62808	0.324134	-0.287494	-0.290186	-0.546186	-0.425525	-0.633113	-0.437315	0.54131
S000000814	PRE1	YER012W	nucleus, proteasome core complex (sensu Eukarya), proteasome core complex (sensu Eukarya), proteasome core complex, beta-subunit complex (sensu Eukarya)	endopeptidase activity, endopeptidase activity	ubiquitin-dependent protein catabolism, ubiquitin-dependent protein catabolism, response to stress, sporulation (sensu Fungi)	response to stress	157	3	0.183381	-0.406862	-0.400793	-0.366443	2.44032	-0.637955	-0.852285	-0.310667	-0.45425	0.0909812	3.50198	-0.140997	-0.555305	-0.352116	-0.678858	-0.398247	-0.647809	-0.290429	-0.542151	0.00538543	-0.151006	0.760778	-0.662108	-0.283859	-0.359095	0.0642845	0.321429	2.05443	0.350845	-0.827601	-0.400332	-0.727989	2.45793	0.0386608	0.564426	-0.64797	-0.65489	-0.382349	-0.406299	-0.546679	0.442398
S000003538	PRE3	YJL001W	proteasome core complex (sensu Eukarya), proteasome core complex (sensu Eukarya), proteasome core complex, beta-subunit complex (sensu Eukarya)	endopeptidase activity, endopeptidase activity	ubiquitin-dependent protein catabolism, ubiquitin-dependent protein catabolism, response to stress, sporulation (sensu Fungi)	response to stress	158	3	-0.0258111	-0.41813	-0.540041	-0.65205	2.22811	0.022535	-0.793926	-0.271138	-0.362364	0.210298	2.86714	-0.662338	-0.316806	0.142636	-0.802087	-0.745053	-0.48194	-0.276397	-0.469767	0.0345129	0.0969069	0.438343	-0.706846	-0.343217	-0.406121	0.75907	-0.207853	2.60443	0.314618	-0.926557	-0.790051	-0.418796	2.59362	0.521043	0.268629	-0.632723	-0.779593	-0.104025	-0.650482	-0.829094	0.491796
S000004157	RPS31	YLR167W	cytoplasm, cytosolic small ribosomal subunit (sensu Eukarya)	structural constituent of ribosome	ribosomal small subunit assembly and maintenance, protein biosynthesis, protein biosynthesis, ribosome biogenesis and assembly	protein biosynthesis, ribosome biogenesis and assembly	159	3	1.26948	-0.242126	-0.430034	-0.0220892	0.985507	0.164135	-0.931207	-1.00125	-0.223945	0.461844	1.4843	-0.764112	-0.28927	-0.488945	-1.00126	0.554389	-0.333707	-0.331727	0.00472398	0.0347606	-0.489839	1.4859	-0.404491	-0.480099	-0.150414	0.692748	-0.210762	0.531242	1.11883	-0.723479	-0.220374	-0.437833	2.1284	1.21148	-0.0447117	-0.436988	-0.601362	-0.777179	-0.805108	-0.51729	1.00483
S000003962	UBI4	YLL039C	cytoplasm	ATP-dependent protein binding	protein polyubiquitination, protein monoubiquitination, response to stress, protein deubiquitination, sporulation (sensu Fungi)	response to stress	160	3	0.260037	0.130473	-0.0729465	-0.213289	0.79067	-0.299781	-0.60474	-0.65738	-0.304485	0.221153	1.17692	-0.374219	-0.231163	-0.330465	-0.499997	0.310453	-0.343753	0.194331	-0.0212158	-0.148881	-0.323967	0.819473	-0.415649	-0.417368	0.119929	0.355435	0.0905874	0.147427	0.600461	-0.327282	-0.503429	-0.393796	1.58573	0.00258891	0.036992	-0.438879	-0.0220941	-0.317784	-0.511092	-0.350101	0.549048
S000002466	UBC5	YDR059C	proteasome complex (sensu Eukarya)	ubiquitin conjugating enzyme activity	protein polyubiquitination, protein monoubiquitination, endocytosis, response to stress, response to unfolded protein, sporulation (sensu Fungi)	response to stress	161	3	0.376089	-0.00230583	-0.0188355	-0.240828	1.87517	-0.796399	-0.959574	-0.858024	-0.422684	0.388774	3.31108	-0.796406	-0.532229	-0.192052	-0.793743	-0.454191	-0.47114	-0.126144	-0.363318	0.0418858	-0.451236	1.99945	-0.582196	-0.770887	0.018399	1.06786	0.504912	-0.179897	1.45119	-0.695851	-0.808919	-0.887933	1.95487	-0.0761186	0.57969	-0.488865	-0.212052	-0.624902	-0.769528	-0.667974	0.86967
S000000286	UBC4	YBR082C	proteasome complex (sensu Eukarya)	ubiquitin conjugating enzyme activity	protein polyubiquitination, protein monoubiquitination, response to stress, sporulation (sensu Fungi)	response to stress	162	3	0.180642	-0.363738	-0.101702	-0.232691	2.32505	-0.631861	-0.879918	-0.556481	-0.615113	0.164438	3.54916	-0.723425	-0.234399	-0.385871	-0.653511	-0.270642	-0.395927	-0.362264	-0.247604	-0.167007	-0.321427	1.60448	-0.721549	-0.4487	0.0365446	0.381704	0.331487	-0.0466462	1.1608	-0.623777	-0.642692	-0.6625	2.83463	-0.178542	0.6941	-0.675987	-0.0824466	-0.542872	-0.71204	-0.795071	0.583088
S000001774	CCP1	YKR066C	mitochondrion, mitochondrial intermembrane space	cytochrome-c peroxidase activity	response to oxidative stress	response to stress	163	3	1.12086	-0.649043	-0.291407	-0.704218	-0.580683	1.1288	-1.0357	-0.563159	-0.72323	0.583255	-0.415594	-0.916383	2.41116	0.767697	-1.1174	-0.271566	-0.797046	-0.436851	0.413588	-0.350082	-0.0915311	0.315688	-1.01886	1.15636	-0.770766	1.63837	0.430049	-0.0727345	-0.794609	-0.843598	-0.370312	1.11744	0.244468	-0.148769	-0.297436	-0.95482	-0.277725	2.6456	0.180829	-0.713085	3.02965
S000001050	SOD2	YHR008C	mitochondrion, mitochondrial matrix	manganese superoxide dismutase activity	oxygen and reactive oxygen species metabolism	response to stress	164	3	1.79089	-0.574969	0.2294	-0.798389	-0.0302099	0.0440946	-1.10305	-1.06597	-0.459672	0.382236	-0.480924	-0.51281	0.487509	-0.648369	-0.608248	0.949856	-0.589501	0.222865	1.71997	-0.539648	-0.637519	-0.263129	-0.849316	0.359588	-0.170351	0.728193	0.540195	0.341306	-0.750692	0.94343	-0.784243	0.0897056	1.13659	0.149519	-0.0297612	-0.749222	-0.186977	0.730461	-0.492432	-0.126645	4.69419
S000004490	TSA1	YML028W	cytoplasm	thioredoxin peroxidase activity, thioredoxin peroxidase activity, thioredoxin peroxidase activity	response to oxidative stress, response to oxidative stress, regulation of cell redox homeostasis, regulation of cell redox homeostasis, regulation of cell redox homeostasis	response to stress	165	3	1.22445	-0.355018	-0.154324	-0.711774	0.170398	-0.308223	-1.07072	-0.951011	-0.374099	0.0438523	-0.269322	-0.861364	1.54963	-0.699016	-0.783572	1.09693	-0.450609	0.0389156	1.86306	-0.765461	-0.304872	-0.34277	-0.76635	-0.0348943	0.529273	0.270544	1.26508	0.12147	-0.866118	0.0597913	-0.247268	-0.364673	1.37573	0.195895	-0.0437495	-0.744288	-0.375929	0.78334	-0.143149	-0.713556	4.49252
S000003320	CTT1	YGR088W	cytoplasm	catalase activity	response to stress	response to stress	166	3	1.34426	-0.247626	0.0795215	-0.767527	-0.152866	-0.521342	-1.04032	-0.978035	-0.316137	0.0644787	-0.307403	-0.453538	0.402994	-0.603588	-0.529314	1.37221	-0.586128	0.70185	1.9601	-0.501428	-0.853198	-0.292079	-0.786755	-0.395773	-0.0862149	0.228721	0.816463	0.404989	-0.873064	0.732612	-0.369119	-0.482157	0.77156	0.0896946	-0.155066	-0.712263	0.23087	1.65402	-0.562898	-0.470115	4.7521
S000006012	GLR1	YPL091W	nucleus, cytoplasm, mitochondrion, mitochondrion	glutathione-disulfide reductase activity	response to oxidative stress	response to stress	167	3	1.10597	-0.235554	-0.165525	-0.83354	1.28787	-0.810108	-1.02649	-0.837706	-0.491651	0.22671	-0.485959	-0.551429	0.98336	-0.679666	-0.665399	0.643472	-0.591355	0.201866	2.48711	-0.609841	-0.228955	-0.206838	-0.840385	-0.534134	0.389501	0.588447	1.70517	0.24191	-0.792495	-0.376919	-0.483738	-0.844637	0.470303	-0.120785	0.521006	-0.711401	-0.0508301	1.56319	-0.0510073	-0.753745	4.20188
S000003949	HSP104	YLL026W	nucleus, cytoplasm	ATPase activity, coupled	response to stress	response to stress	168	3	2.06547	-0.28726	-0.363243	-0.000394979	-0.378009	-0.548145	-1.18087	-0.755717	0.0077762	0.764624	-0.506974	-1.02095	0.14767	-0.28837	-0.728874	1.23326	-0.19255	0.833929	0.145141	-0.420276	0.0655436	-0.273517	-0.877608	-0.337353	-0.314515	1.53818	0.218344	0.363852	-0.557154	0.00889651	-0.377332	-0.783447	0.549473	1.85397	0.0912111	-0.313156	-0.199067	-0.576422	-0.741145	-0.665152	1.56553
S000000276	HSP26	YBR072W	nucleus, cytoplasm, cytoplasm		protein folding, response to stress	response to stress	169	3	2.15247	0.252297	-0.160457	0.0786776	-0.46071	-0.851213	-0.940876	-0.54816	-0.485296	0.914731	-0.162981	-0.885803	0.0420597	0.0663097	-0.666493	0.900203	-0.581703	1.0702	-0.165068	0.028281	-0.219839	-0.311528	-0.5747	-0.813614	0.0419997	1.24856	0.549843	0.782046	-0.54669	-0.42888	-1.06578	-0.881441	0.038415	1.30895	0.369465	-0.657049	0.411709	-0.615606	-0.297133	-0.15171	0.759031
S000003041	HSF1	YGL073W	nucleus	transcription factor activity	regulation of transcription from Pol II promoter, response to stress, response to stress, response to stress, response to heat, response to heat, response to heat	response to stress	170	3	2.68088	-0.260001	-0.390615	0.203024	-0.547545	-0.683179	-0.303041	-1.13721	-0.079426	0.244525	-0.397283	-0.216184	-0.312986	-0.696845	-0.661876	2.41319	-0.0827381	2.65714	-0.678783	-0.160554	0.0215765	-0.660545	-0.410114	-0.785713	-0.289049	0.53795	0.640169	0.495953	-0.553192	0.692951	-0.768159	-0.805672	-0.0257109	2.54298	-0.336237	0.563474	-0.68945	-0.843985	-0.893107	-0.439968	0.776531
S000000330	TPS1	YBR126C	cytoplasm, alpha,alpha-trehalose-phosphate synthase complex (UDP-forming), alpha,alpha-trehalose-phosphate synthase complex (UDP-forming), alpha,alpha-trehalose-phosphate synthase complex (UDP-forming), alpha,alpha-trehalose-phosphate synthase complex (UDP-forming), alpha,alpha-trehalose-phosphate synthase complex (UDP-forming)	alpha,alpha-trehalose-phosphate synthase (UDP-forming) activity, alpha,alpha-trehalose-phosphate synthase (UDP-forming) activity	carbohydrate metabolism, carbohydrate metabolism, response to stress, response to stress, response to stress	response to stress, carbohydrate metabolism	171	3	2.52936	-0.126058	0.706659	-0.640698	0.089338	-1.03772	-1.18816	-1.17591	-0.829902	0.457804	-0.557953	0.286857	-0.202373	-0.678875	0.0968515	1.10792	-0.655388	1.33808	0.13631	-0.54943	0.208481	-0.493582	-1.00151	-0.290325	-0.483499	0.374016	1.19553	1.50496	-0.951133	1.13045	-0.951513	-0.935099	-0.392209	-0.336269	0.429088	-0.641896	1.43305	-0.414374	0.370386	0.651941	1.47803
S000002408	NTH1	YDR001C	cytoplasm, cytosol	alpha,alpha-trehalase activity	trehalose catabolism, response to stress	response to stress	172	3	1.84041	-0.310179	0.26554	-0.6243	-0.210084	-0.876961	-1.1083	-1.09741	-0.668655	0.448928	-0.629121	-0.52566	1.381	-0.77977	-0.0563707	0.993846	-0.833138	1.03245	0.146353	-0.5576	0.130902	-0.206093	-0.765192	-0.637871	0.0276188	0.291306	2.47959	0.775057	-0.809751	-0.0279978	-0.856107	-0.830837	0.0550495	0.0252173	0.425533	-0.668176	0.345934	0.0148911	1.41464	-0.076867	1.60344
S000003149	GTS1	YGL181W	nucleus, cytoplasm	transcriptional activator activity, transcriptional activator activity	regulation of cell cycle, cellular morphogenesis, chronological cell aging, multidrug transport, multidrug transport, ultradian rhythm, ultradian rhythm, ultradian rhythm, sporulation (sensu Fungi)	cell cycle, morphogenesis, sporulation	173	3	3.65487	-0.331281	0.131781	-0.668606	1.08406	-1.01778	-1.25062	-1.14928	-0.623501	1.25009	0.429	-0.577736	-1.04203	-0.855053	1.30362	0.165309	-0.900628	0.601096	0.180922	0.510871	-0.444836	-0.141164	-0.625732	-0.665975	-0.330312	0.216805	0.205018	0.951876	0.00871175	-0.243762	-1.14835	1.15805	0.665049	-0.10272	0.524958	-0.579346	0.971075	-0.916222	-0.782022	-0.185589	1.43509
S000001472	MGA2	YIR033W	endoplasmic reticulum membrane	transcriptional activator activity	fatty acid metabolism, response to cold, response to cold, positive regulation of transcription from Pol II promoter	response to stress	174	3	1.55109	1.85596	0.0962522	-0.597142	0.0429108	-0.347533	-1.11341	-1.23157	-0.69187	0.253917	0.41962	-0.858856	-0.488853	0.290266	-1.22707	0.837051	-0.446017	0.303036	-0.582681	-0.23005	0.254616	0.0969568	-1.17523	-0.358996	-0.640372	1.56615	-0.243074	0.788339	-0.739567	1.50457	-1.07551	-0.300428	-0.0482508	0.25477	-0.486112	0.488907	0.181586	2.61491	-1.15504	-1.13054	1.17271
S000001503	SPT23	YKL020C	endoplasmic reticulum membrane, endoplasmic reticulum membrane	transcriptional activator activity	fatty acid metabolism, response to cold, response to cold, positive regulation of transcription from Pol II promoter	response to stress	175	3	1.4024	1.56507	-0.337555	-0.244527	0.0798637	-0.184114	-0.999999	-1.24923	-0.608678	0.645289	0.920155	-0.846349	-0.877789	0.291528	-1.19446	0.746511	-0.0740209	0.0687599	-0.785828	-0.114447	0.014791	0.13839	-1.04046	-0.133662	-0.238693	1.11702	-0.690589	1.04539	-0.615845	1.05597	-0.97167	0.0178554	0.455857	0.668492	-0.962344	0.747851	-0.625951	2.22064	-1.12823	-1.07933	0.637124
S000001696	DOA1	YKL213C	nucleus, cytoplasm	molecular_function unknown	double-strand break repair via nonhomologous end-joining, ubiquitin-dependent protein catabolism	DNA metabolism	176	3	0.49147	-0.05048	-0.331858	-0.176067	0.856905	-0.535544	-0.687375	-0.63173	0.385271	0.21134	1.11008	-0.603383	-0.330801	-0.427131	-0.392204	0.500247	0.469233	0.234978	-0.0477422	-0.196048	-0.347493	0.465718	-0.566628	-0.548111	0.713631	0.291736	-0.165931	0.180013	0.290128	0.0472122	-0.383167	-0.7031	1.56026	0.452296	0.0393883	-0.383219	-0.703532	-0.391065	-0.37404	-0.329369	0.999436
S000006189	PLC1	YPL268W	condensed nuclear chromosome kinetochore, nucleus	phosphoinositide phospholipase C activity	pseudohyphal growth, signal transduction, cell growth and/or maintenance	signal transduction, pseudohyphal growth	177	3	0.717376	-0.253022	1.56261	0.969628	-0.650433	-1.0193	-1.031	-0.950704	-0.986483	1.78196	-0.650317	0.616892	-0.663911	-1.0006	0.311147	-0.323812	-1.07955	1.10965	-0.98461	-0.516457	0.171403	0.442228	0.246252	-0.968657	-0.556814	1.50597	0.669026	-0.0230614	-0.0491499	1.51374	-1.03162	-1.34703	-0.0848448	0.359101	1.24888	0.274867	-0.269242	-0.874148	-0.232357	-0.7868	-0.275085
S000001295	BCY1	YIL033C	nucleus, nucleus, cytoplasm	cAMP-dependent protein kinase inhibitor activity	response to stress, pseudohyphal growth, signal transduction, response to heat	response to stress, signal transduction, pseudohyphal growth	178	3	1.33506	0.665863	-0.145923	-0.510607	-0.448258	-0.7982	-1.05766	-1.1046	-0.71187	0.643813	-0.556587	0.710527	0.244791	-0.983029	-0.0981521	-0.305594	-0.748247	1.31246	-0.628961	-0.779288	2.42865	-0.511011	-0.574518	-0.708535	-0.554653	2.00031	0.264631	0.446946	-0.745664	1.35861	-0.773798	-0.918107	-0.0645072	-0.205825	-0.0592853	-0.690519	-0.0817181	0.0615705	2.58152	-0.249374	0.36876
S000000822	GPA2	YER020W	mitochondrion	GTPase activity	pseudohyphal growth, signal transduction, cell growth and/or maintenance, sporulation (sensu Fungi)	signal transduction, pseudohyphal growth	179	3	0.36543	1.42046	1.0546	-0.871115	0.0492307	-0.861489	-1.12551	-0.99675	-0.986003	0.328023	-0.470379	1.13378	-0.212894	-1.01082	0.191362	-0.029314	-0.900612	2.13018	-0.62971	-0.227058	1.56059	-0.32774	-0.926701	-0.790536	-0.795747	2.77106	0.355431	0.400609	-0.75244	0.673343	-0.948873	-0.93506	-0.217795	-0.546883	0.291421	-0.89355	1.11816	-0.487173	0.779716	0.100364	-0.219262
S000005887	PDE2	YOR360C	nucleus, cytoplasm	cAMP-specific phosphodiesterase activity	cAMP-mediated signaling	signal transduction	180	3	1.17378	-0.360419	-0.474476	0.285637	-0.118231	-0.0992348	-1.22058	-1.12173	-1.06654	0.480343	0.0862092	-0.0853542	-0.509176	-0.814153	0.0080967	0.195128	-0.851922	0.110135	0.480376	-0.557738	1.73745	-0.290498	0.363196	-0.539838	0.143645	1.68187	-0.196747	-0.23768	-0.47933	1.56273	-0.384001	-0.227747	1.10479	0.167984	0.148338	-0.633321	-0.55823	-0.389377	1.15592	-0.660765	2.62375
S000005627	RAS1	YOR101W	plasma membrane	GTPase activity	G-protein signaling, adenylate cyclase activating pathway, RAS protein signal transduction, cell proliferation	signal transduction	181	3	0.967687	0.696114	-0.440924	-0.479865	-0.541862	-0.568279	-1.04318	-0.923166	-0.696683	0.560162	-0.542074	1.05707	0.408708	-0.909335	-0.662818	0.0989037	-0.457666	0.94454	-0.141061	-0.552188	3.29997	-0.411212	-0.660116	-0.742047	-0.510909	4.76311	-0.202075	-0.455788	-0.627697	0.796214	-0.711167	-0.851101	0.380758	0.0377341	0.0474802	-0.745258	-0.512033	0.66583	0.590742	-0.507316	0.937758
S000005441	IRA2	YOL081W	cytoplasm, mitochondrion	Ras GTPase activator activity	RAS protein signal transduction	signal transduction	182	3	1.51149	1.36223	-0.293938	-1.05492	-0.462401	0.595397	-1.25602	-0.962131	-1.04706	0.511493	0.0662838	2.10416	0.225018	-0.935487	-0.994633	-0.0717082	0.0478851	0.525283	-0.27303	-0.223883	1.60688	-0.424831	-0.932494	-0.318531	-0.89529	4.20627	-0.0112688	-0.070092	-0.993405	-0.017958	-0.897996	-0.326373	0.817606	0.194487	0.708723	-0.0813135	-0.71618	-0.500796	0.49605	-0.789438	1.40669
S000004301	CDC25	YLR310C	cytoplasm, plasma membrane	Ras guanyl-nucleotide exchange factor activity	regulation of cell cycle, traversing start control point of mitotic cell cycle, RAS protein signal transduction	cell cycle	183	3	0.956366	1.83879	0.108282	-0.800142	-0.416077	-0.809359	-1.0476	-1.16247	-0.803548	0.662083	0.0458642	2.39936	-0.566146	-0.967633	-0.573777	-0.202094	-0.788349	1.13671	-0.0118081	-0.213222	1.43691	-0.679407	-0.660582	-0.88812	-0.416946	3.9875	0.0119095	0.0274612	-0.866651	0.37083	-0.946173	-0.958217	0.398747	-0.23476	-0.0311218	-0.30534	-0.35464	0.178702	0.797473	-0.430914	0.645077
S000004952	SIS1	YNL007C	cytosolic small ribosomal subunit (sensu Eukarya)		translational initiation	protein biosynthesis	184	3	0.884692	-0.0253022	-0.33152	0.40589	-0.355215	-0.0380135	-0.933689	-0.534773	-0.565856	1.24268	0.294245	-0.887222	0.139074	1.00082	-0.803068	-0.213567	-0.403402	-0.387456	-0.51543	0.672971	0.0138676	-0.335298	-0.616303	-0.147923	-0.227074	0.437565	0.148909	0.659229	-0.526999	-0.907865	-0.398562	-0.109239	0.754773	3.94033	-0.108859	-0.728156	-0.522238	-0.660279	-0.92721	-0.778408	1.19773
S000005008	YDJ1	YNL064C	cytosol	ATPase stimulator activity, chaperone regulator activity, chaperone regulator activity, Hsp70/Hsc70 protein regulator activity	protein-mitochondrial targeting	transport, protein catabolism	185	3	0.732705	-0.0581903	-0.267776	0.831703	-0.384444	-0.590414	-1.05561	-0.496948	0.108244	0.278309	1.59217	-0.968727	0.0034244	1.35083	-0.645363	-0.395917	0.240259	0.0317041	-0.685297	0.147017	-0.0246572	-0.133262	-0.72899	-0.407888	-0.353697	1.03058	0.250133	0.0496049	-0.443748	-1.02345	-0.50121	-0.560215	1.66441	2.67128	0.103636	-0.747979	-0.669722	-0.476213	-0.970021	-1.04169	0.819509
S000000171	SSA3	YBL075C	cytosol	ATPase activity	protein folding, SRP-dependent cotranslational membrane targeting, translocation, response to stress	response to stress	186	3	1.03084	-0.302226	0.0440756	0.346433	-0.469685	-0.166413	-1.06422	-0.79468	-0.199367	0.783476	-0.147919	-0.769084	-0.383711	1.41617	-1.008	0.499687	-0.334469	0.142168	-0.506296	0.66514	0.203227	-0.0128651	-0.878292	-0.0980879	-0.519098	0.873937	0.428243	-0.0250616	-0.561897	-0.0848307	-0.71032	-0.390649	-0.0540446	4.2429	0.286136	-0.94365	-0.694329	-0.462339	-0.745045	-0.99564	0.877578
S000000004	SSA1	YAL005C	vacuolar membrane (sensu Fungi), nucleus, nucleus, cytoplasm, cytoplasm, cell wall (sensu Fungi)	ATPase activity	protein-nucleus import, translocation, protein folding, SRP-dependent cotranslational membrane targeting, translocation	transport	187	3	0.954361	-0.0305977	0.324126	0.196874	-0.420542	-0.417139	-1.10315	-0.499462	-0.53834	0.448582	-0.459376	-0.869861	-0.00487683	2.16681	-0.978724	0.448824	-0.489306	0.0340684	-0.615064	0.586263	0.241607	0.263655	-0.862055	-0.34096	-0.738303	1.29822	0.901119	-0.110348	-0.652381	-0.787321	-0.438067	-0.444345	-0.0603276	4.05818	0.518512	-0.702834	-0.730704	-0.496904	-0.849891	-0.889105	0.532362
S000000905	SSA4	YER103W	nucleus, cytoplasm		protein folding, SRP-dependent cotranslational membrane targeting, translocation, response to stress, response to stress	response to stress	188	3	1.67357	-0.472666	0.0231458	-0.0668425	-0.228714	-0.273681	-1.08176	-1.07479	-0.677908	-0.0816118	-0.185758	-0.633125	-0.423298	0.598598	-0.646409	1.47748	-0.60592	0.64121	-0.393417	0.423652	0.176619	0.039495	-0.843928	-0.568259	-0.558056	0.99807	0.400294	0.630334	-0.703475	0.487238	-0.586973	-0.637576	0.108112	3.36586	0.0496942	-0.768348	-0.336957	-0.391027	-0.745078	-0.512937	1.07245
S000002388	SSB1	YDL229W	soluble fraction, polysome	ATPase activity	protein biosynthesis	protein biosynthesis	189	3	1.01429	-0.132726	-0.288184	-0.322475	-0.43579	0.33835	-0.93472	-0.627515	-0.447302	0.245835	-0.24076	-0.866868	0.0138395	0.957535	-0.722779	0.855131	-0.578735	0.216948	-0.606718	0.25901	1.27837	0.466911	-0.877637	-0.00208786	-0.66432	0.367543	0.156289	0.291045	-0.450363	-0.524797	-0.489816	0.49933	-0.201735	5.00221	-0.366824	-0.499445	-0.514999	-0.640362	-0.871271	-0.657343	1.983
S000004798	HSC82	YMR186W	cytoplasm, mitochondrion		protein folding, response to stress	response to stress	190	3	0.998109	-0.0448181	-0.142008	2.99157	-0.483496	-1.03755	-1.11815	-0.977808	2.32139	1.36317	1.29678	-0.395872	-0.891657	-0.852673	-0.735363	0.462482	2.52811	1.6672	-0.720385	-0.491998	-0.42934	-0.489291	-0.371971	-0.831502	-0.452006	0.966689	0.237404	0.28278	-0.22024	-0.313146	-0.687192	-0.862341	0.0068882	1.81163	-0.287247	-0.46583	-0.596335	-0.495682	-0.883125	-0.79465	0.484279
S000006161	HSP82	YPL240C	cytoplasm, cytoplasm	ATPase activity, coupled	protein folding, response to stress	response to stress	191	3	1.23243	0.241215	-0.496928	3.16083	-0.553836	-0.871164	-1.02025	-0.567348	2.69315	0.213976	-0.0283185	-0.65426	-0.28771	-0.112741	-0.952638	0.382172	2.66569	0.739598	-0.511453	-0.178229	0.00276939	-0.457664	-0.829079	-0.644656	-0.537883	1.01994	0.219602	0.380634	-0.435292	-0.601854	-0.585165	-0.812632	0.208706	2.18377	-0.305135	-0.574217	-0.504897	-0.34885	-0.729294	-0.798134	0.58937
S000003793	CPR7	YJR032W	cytosol	peptidyl-prolyl cis-trans isomerase activity	response to stress, response to stress	response to stress	192	3	1.12601	0.315027	-0.297432	3.12953	-0.421681	-0.869345	-0.908507	-0.843924	2.54435	0.150905	-0.148777	-0.333132	-0.648184	-0.123008	-0.874939	0.517948	2.62829	0.833435	-0.48257	-0.0501224	-0.338896	-0.422408	-0.780183	-0.33383	-0.436796	1.06034	0.0929376	-0.0341002	-0.306584	-0.227341	-0.49821	-0.540219	-0.366053	2.44983	-0.126785	-0.725997	-0.493175	-0.418878	-0.694099	-0.816473	1.00899
S000002685	MTH1	YDR277C	cellular_component unknown	molecular_function unknown	signal transduction, signal transduction, glucose transport	signal transduction	195	4	-0.10392	0.108744	2.1046	-0.641326	1.51684	-0.748432	-0.72024	-0.897464	-0.776132	0.15285	0.26861	-0.518431	-0.825759	-0.671199	2.15054	0.0964819	-0.622325	3.07004	-0.74402	-0.406041	-0.817365	-0.123254	-0.718097	-0.659577	-0.615073	0.418448	0.433568	1.81381	-0.385405	-0.407337	-0.797088	-0.795672	-0.265611	-0.0705163	0.178509	-0.552034	2.86877	-0.614506	-0.577699	-0.557752	-0.399304
S000005203	ATX1	YNL259C	cytosol	copper chaperone activity	copper ion transport, high affinity iron ion transport, response to oxidative stress	response to stress	223	4	0.547008	-0.421259	0.95864	-0.599853	3.48983	-0.361534	-1.16782	-0.680875	-0.726425	1.0846	-0.306744	-0.752412	0.258664	-0.098102	-1.11439	-0.396706	-0.836661	-0.60222	0.383579	-0.0682442	-0.431042	0.913295	-1.01844	-0.485197	-0.75567	2.0541	1.43058	0.0729543	-0.907146	-0.200542	-0.691301	-0.768409	-0.464872	0.700839	1.58314	-0.599774	0.206404	-0.032096	-0.94031	-1.0037	4.00675
S000000791	SIT1	YEL065W	endosome, cytoplasmic vesicle	siderochrome-iron (ferrioxamine) uptake transporter activity, siderochrome-iron (ferrioxamine) uptake transporter activity	iron ion homeostasis, iron ion homeostasis, iron-siderochrome transport	transport	225	4	1.62828	-0.741881	0.933922	-0.796063	1.43702	-0.984351	-1.08749	-0.909368	-0.820685	1.09025	-0.346604	-0.239308	-0.392751	-0.0410022	0.607168	-0.595857	-0.976814	0.383055	-0.514167	-0.274555	-0.402108	2.01663	-0.606602	-0.661278	-0.838938	2.88533	0.702758	-0.389931	-0.505819	2.56288	-0.963057	-0.806579	-0.668982	2.26776	0.316605	-0.803862	2.40892	-0.087806	-0.867071	-0.571955	0.071915
S000002678	CCC2	YDR270W	Golgi trans face	copper-exporting ATPase activity, copper-exporting ATPase activity	copper ion transport, intracellular copper ion transport	transport	221	4	0.629203	-0.428382	1.56285	-0.902413	2.99819	-0.28798	-1.34684	-0.687756	-1.08707	0.990807	-0.674109	-0.629351	0.319162	-0.0465721	-1.31235	-0.0546329	-0.948835	0.0612847	-0.0511619	-0.202472	-0.532814	0.745752	-1.30288	-0.312969	-0.432184	2.08945	2.03739	-0.721397	-1.26164	1.50151	-0.69537	-0.575037	-0.267692	1.37169	2.69093	-1.01391	0.0371561	0.0800777	-0.831203	-1.2234	2.14968
S000001747	GAP1	YKR039W	integral to plasma membrane	general amino acid permease activity	amino acid transport	transport	219	4	0.243289	-0.512293	0.445645	-0.76707	3.6209	-0.642443	-0.96502	-0.843013	-0.47002	0.123253	0.0644498	-0.268417	-0.0300331	-0.368687	0.723662	0.326369	-0.284159	0.0934806	-0.149551	-0.519758	-0.49757	0.771947	-0.800822	-0.820242	-0.563685	2.1203	0.654044	-0.0524212	-0.326399	-0.493622	-0.253818	-0.543557	-0.119646	-0.498134	0.133943	-0.695399	1.59377	-0.333978	-0.257729	1.16558	0.80092
S000004938	FET4	YMR319C	integral to plasma membrane	iron ion transporter activity	low affinity iron ion transport, intracellular copper ion transport	transport	228	4	0.242492	-0.536233	1.36033	-0.861827	2.8525	-0.623067	-1.00404	-1.01696	-0.774361	0.74153	-0.602186	-0.749015	-0.224441	0.278912	-0.668151	-0.0736372	-0.758657	-0.51306	0.214752	-0.247378	-0.422276	1.30234	-1.07191	-0.345579	-0.570981	1.94959	1.19614	-0.305004	-0.944766	1.97138	-0.952859	-0.562127	-0.565795	2.08984	0.871145	-0.983506	2.90151	-0.462102	-0.78107	-0.748624	2.43455
S000006405	ARR3	YPR201W	integral to plasma membrane	arsenite transporter activity, arsenite transporter activity	arsenite transport	transport	233	4	1.11269	-0.555682	1.82502	-0.827446	1.0699	-0.836059	-1.33219	-1.04881	-0.591971	-0.0202255	-0.427303	-0.816892	0.0425999	-0.199288	-0.547753	1.34583	-0.730535	0.390656	1.47873	-0.579666	-0.281144	0.92405	-1.17323	-0.670236	0.0893062	1.45543	1.07178	0.488711	-0.795991	-0.419102	-0.491953	-0.820051	-0.181815	-0.432338	1.55544	-1.13347	3.14244	-0.108108	-0.611997	-0.581971	3.18932
S000003224	ZRT1	YGL255W	integral to plasma membrane, integral to plasma membrane	high affinity zinc uptake transporter activity, high affinity zinc uptake transporter activity	high-affinity zinc ion transport	transport	236	4	2.05654	-0.759432	1.02014	-0.963445	1.32685	-0.892413	-0.920041	-0.984924	-0.679527	0.361445	-0.727526	-0.0920104	1.14491	0.15071	-1.12588	-0.120322	-0.764194	-0.320577	-0.292398	-0.552952	1.4134	1.22545	-0.894722	-0.907243	-0.642587	3.00976	1.05996	-0.413066	-0.716022	0.247103	-1.10018	-1.02316	-0.877407	-0.612873	0.677826	0.0466916	3.51613	-0.810713	-0.0766673	-0.982141	2.67235
S000004592	PHO84	YML123C	integral to plasma membrane, integral to plasma membrane	inorganic phosphate transporter activity, inorganic phosphate transporter activity, inorganic phosphate transporter activity, manganese ion transporter activity	phosphate transport, phosphate transport, phosphate transport, manganese ion transport	transport	237	4	2.08953	-0.518121	0.872598	-1.07406	1.60741	-0.797955	-0.789835	-1.05424	-0.997436	1.06666	-0.373201	-0.483087	-0.109193	0.120969	1.1225	-0.240435	-1.04632	0.304858	-0.665266	-0.565108	1.25941	0.794461	-0.834163	-0.392098	-0.922921	1.09516	3.41531	-0.351153	-0.751555	-0.71078	-0.743845	-0.678237	-0.660105	-0.602168	1.1589	-0.963073	2.90705	-0.763931	0.873722	-0.58584	0.422136
S000003521	MAL11	YGR289C	membrane fraction	alpha-glucoside:hydrogen symporter activity, alpha-glucoside:hydrogen symporter activity, maltose:hydrogen symporter activity, trehalose transporter activity	alpha-glucoside transport, trehalose transport	transport	206	4	1.09887	-0.535847	0.750993	-0.700462	1.05455	-0.544242	-0.695318	-0.957499	-0.678875	1.30814	-0.78881	-0.537661	-0.0751001	-0.321483	0.637653	0.0773496	-0.563539	0.512098	-0.504048	-0.165251	-0.25695	0.259857	-0.730418	-0.33516	-0.218563	1.92116	0.420113	-0.00117491	-0.967143	-0.648206	-0.767204	-0.447475	-0.40948	-0.438048	-0.0925057	-0.204621	5.25677	-0.416745	-0.617505	-0.157645	1.03786
S000004641	CCS1	YMR038C	mitochondrial inner membrane, cytosol	superoxide dismutase copper chaperone activity, superoxide dismutase copper chaperone activity, superoxide dismutase copper chaperone activity	intracellular copper ion transport, intracellular copper ion transport	transport	224	4	0.593059	-0.286675	0.734458	-0.664108	3.08277	-0.0576099	-1.25883	-1.00764	-0.857752	0.922834	-0.37377	-0.915783	0.7757	-0.11764	-1.18239	-0.190896	-0.722329	-0.688577	0.174259	-0.631948	-0.156236	0.408847	-1.07568	0.76626	-0.598368	1.36679	1.63076	-0.203275	-0.769405	-0.16471	-0.89524	-0.0746677	0.147757	0.789291	1.44687	-0.912523	-0.0533809	-0.154359	-0.713858	-1.09675	3.91731
S000001521	RGT1	YKL038W	nucleus	DNA binding, RNA polymerase II transcription factor activity, transcription corepressor activity, transcriptional activator activity	glucose metabolism, regulation of glucose import	transport	194	4	-0.0526573	-0.108781	1.62575	-0.662719	1.45915	-0.627742	-0.48274	-0.866911	-0.69427	-0.392179	0.485606	-0.555255	-0.450546	-0.708216	2.32801	0.122262	-0.644443	2.90182	-0.474568	-0.409348	-0.595386	-0.334792	-0.678401	-0.429096	-0.652817	0.356646	-0.288582	2.10848	-0.427838	-0.581528	-0.666209	-0.675167	-0.419622	0.0733026	-0.435314	-0.0633273	2.92009	-0.727296	-0.50903	-0.661952	-0.148686
S000004147	ASP3-2	YLR157C	periplasmic space (sensu Fungi)	asparaginase activity	asparagine catabolism, cellular response to nitrogen starvation	response to stress	207	4	0.782708	-0.441086	-0.0335605	-0.469462	1.03859	-0.421074	-0.606534	-0.464937	-0.200757	0.284845	-0.602488	-0.58989	0.482323	-0.421464	-0.42139	4.39624e-05	-0.276148	0.0452478	0.250969	-0.28132	0.0452522	-0.110209	-0.39336	-0.710851	-0.0340529	0.763888	0.897366	0.527194	-0.585082	-0.303097	0.0684117	-0.667723	-0.71299	-0.71299	-0.71299	-0.71299	-0.712971	-0.71299	-0.71299	7.28153	0.53103
S000004150	ASP3-4	YLR160C	periplasmic space (sensu Fungi)	asparaginase activity	asparagine catabolism, cellular response to nitrogen starvation	response to stress	208	4	0.782708	-0.441086	-0.0335605	-0.469462	1.03859	-0.421074	-0.606534	-0.464937	-0.200757	0.284845	-0.602488	-0.58989	0.482323	-0.421464	-0.42139	4.39551e-05	-0.276151	0.0452478	0.250968	-0.281324	0.0452517	-0.110213	-0.39336	-0.710837	-0.0340529	0.763888	0.897366	0.527194	-0.585082	-0.303097	0.0684117	-0.667723	-0.71299	-0.71299	-0.71299	-0.71299	-0.712971	-0.71299	-0.71299	7.28153	0.53103
S000004148	ASP3-3	YLR158C	periplasmic space (sensu Fungi)	asparaginase activity	asparagine catabolism, cellular response to nitrogen starvation	response to stress	210	4	0.782708	-0.441086	-0.0335605	-0.469462	1.03859	-0.421074	-0.606534	-0.464936	-0.200757	0.284845	-0.602488	-0.589889	0.482323	-0.421464	-0.42139	4.39578e-05	-0.276137	0.0452476	0.250972	-0.281308	0.0452536	-0.110196	-0.393358	-0.710892	-0.0340529	0.763888	0.897366	0.527193	-0.585082	-0.303097	0.0684116	-0.667723	-0.712989	-0.712989	-0.712989	-0.712989	-0.71297	-0.712989	-0.712989	7.28153	0.53103
S000004145	ASP3-1	YLR155C	periplasmic space (sensu Fungi), nuclear membrane, endoplasmic reticulum	asparaginase activity	asparagine catabolism, cellular response to nitrogen starvation	response to stress	209	4	0.782708	-0.441086	-0.0335605	-0.469462	1.03859	-0.421074	-0.606534	-0.464937	-0.200757	0.284845	-0.602488	-0.58989	0.482323	-0.421464	-0.42139	4.39506e-05	-0.276156	0.0452478	0.250967	-0.281329	0.0452511	-0.110217	-0.393361	-0.710822	-0.0340529	0.763888	0.897367	0.527194	-0.585082	-0.303097	0.0684117	-0.667723	-0.71299	-0.71299	-0.71299	-0.71299	-0.71297	-0.71299	-0.71299	7.28153	0.53103
S000002353	SNF3	YDL194W	plasma membrane	receptor activity, glucose binding	signal transduction, response to glucose stimulus	signal transduction	197	4	0.373173	-0.102217	1.59372	-0.790294	1.42898	-0.730781	-0.851469	-0.89177	-0.779854	0.199915	-0.540898	-0.163292	-0.566928	-0.524403	2.38591	0.235162	-0.540713	2.47695	-0.627511	-0.323799	-0.405901	0.0899873	-0.814846	-0.643974	-0.684138	0.827872	0.538166	1.42315	-0.530984	-0.427094	-0.936816	-0.785415	-0.326553	-0.0312376	-0.1699	-0.679724	3.87471	-0.70705	-0.429927	-0.606932	-0.222744
S000001138	HXT5	YHR096C	plasma membrane	fructose transporter activity, glucose transporter activity, glucose transporter activity, mannose transporter activity	hexose transport	transport	198	4	0.680609	-0.425972	1.53822	-0.666296	0.165526	-0.64498	-0.587707	-0.717677	-0.375681	0.604816	-0.440191	-0.663564	-0.123591	-0.185996	0.874473	-0.109218	-0.259424	1.11252	-0.172286	-0.206746	-0.366311	0.465338	-0.625789	-0.730694	-0.433995	1.15867	0.337411	1.10986	-0.593629	-0.515462	-0.587212	-0.568001	-0.618602	-0.425444	-0.634691	-0.593428	6.44714	-0.711741	-0.780762	-0.504132	0.661926
S000002750	HXT7	YDR342C	plasma membrane	fructose transporter activity, glucose transporter activity, glucose transporter activity, mannose transporter activity	hexose transport	transport	199	4	0.149528	-0.450832	1.89958	-0.705907	0.591605	-0.678789	-0.687202	-0.780375	-0.543045	0.683351	-0.427182	-0.805137	-0.382587	-0.00283044	0.953078	0.0282123	-0.54117	1.24027	-0.329433	-0.317203	-0.412915	0.693305	-0.660819	-0.743587	-0.419011	1.45398	0.352164	1.18783	-0.517445	-0.582444	-0.834996	-0.693671	-0.557534	-0.420992	-0.31457	-0.762703	5.73029	-0.557114	-0.785331	-0.383142	0.481925
S000002751	HXT6	YDR343C	plasma membrane	fructose transporter activity, glucose transporter activity, glucose transporter activity, mannose transporter activity	hexose transport	transport	200	4	0.282573	-0.559671	1.83924	-0.693276	0.811188	-0.666923	-0.632271	-0.763109	-0.469998	0.547803	-0.273729	-0.789522	-0.325189	-0.114652	1.02404	-0.0325919	-0.410674	1.23718	-0.114615	-0.404343	-0.376529	0.77206	-0.708226	-0.794149	-0.545534	1.41673	0.375316	1.10317	-0.47692	-0.66098	-0.730835	-0.659639	-0.454427	-0.464121	-0.46902	-0.714929	5.82392	-0.667401	-0.752384	-0.422809	0.393183
S000001134	HXT4	YHR092C	plasma membrane	fructose transporter activity, glucose transporter activity, glucose transporter activity, mannose transporter activity	hexose transport	transport	201	4	0.31415	-0.378849	1.91142	-0.60822	0.15233	-0.667798	-0.545296	-0.636819	-0.367568	0.626318	-0.598718	-0.682342	-0.242767	0.0381074	0.840637	-0.216499	-0.343499	1.24216	-0.235218	-0.336042	-0.356993	0.730755	-0.610729	-0.686399	-0.528167	1.63011	0.0756338	1.15908	-0.654835	-0.513112	-0.568065	-0.616512	-0.620392	-0.532945	-0.468791	-0.634956	6.32132	-0.614313	-0.737554	-0.605227	0.205796
S000004613	HXT2	YMR011W	plasma membrane	fructose transporter activity, glucose transporter activity, glucose transporter activity, mannose transporter activity	hexose transport	transport	202	4	0.256205	-0.431506	1.96848	-0.686874	0.379324	-0.658239	-0.600203	-0.720735	-0.371811	0.89319	-0.470305	-0.718637	-0.284023	0.182562	0.628773	-0.214247	-0.418601	0.951283	-0.233123	-0.250511	-0.357948	0.750465	-0.695165	-0.696837	-0.375444	1.73578	0.188238	0.881578	-0.654543	-0.657837	-0.377778	-0.686773	-0.415924	-0.424532	-0.504102	-0.610841	6.06684	-0.593029	-0.795162	-0.673399	0.624052
S000002753	HXT3	YDR345C	plasma membrane	fructose transporter activity, glucose transporter activity, glucose transporter activity, mannose transporter activity	hexose transport	transport	203	4	0.381162	-0.345371	1.52907	-0.619366	0.279232	-0.620623	-0.572478	-0.670258	-0.32745	0.610583	-0.43668	-0.602534	-0.21344	0.0345735	0.503821	-0.170706	-0.227486	0.88732	-0.155704	-0.337578	-0.298117	0.58937	-0.642252	-0.662149	-0.268752	1.52103	0.175438	0.704181	-0.585246	-0.45814	-0.576316	-0.566276	-0.522434	-0.574818	-0.468152	-0.67735	6.88825	-0.647441	-0.752216	-0.752692	0.604216
S000001136	HXT1	YHR094C	plasma membrane	fructose transporter activity, galactose transporter activity, glucose transporter activity, mannose transporter activity	hexose transport	transport	204	4	0.326191	-0.216826	1.26989	-0.461247	0.385953	-0.658246	-0.510732	-0.598078	-0.443898	0.548958	-0.469129	-0.579829	0.0148436	0.145793	0.410069	-0.192257	-0.333353	0.715911	-0.100934	-0.198445	-0.196363	0.397654	-0.567942	-0.591176	-0.293019	1.50154	0.107058	0.537069	-0.579014	-0.356462	-0.495851	-0.478288	-0.675445	-0.675445	-0.675445	-0.675445	7.15472	-0.675445	-0.675445	-0.674444	0.498534
S000004071	GAL2	YLR081W	plasma membrane	galactose transporter activity, glucose transporter activity	galactose metabolism, extracellular carbohydrate transport	transport	205	4	0.189282	-0.194921	2.20888	-0.6615	0.535777	-0.753611	-0.628194	-0.763695	-0.482836	0.46541	-0.363586	-0.720185	-0.188048	0.0794735	0.706495	-0.294915	-0.434838	0.856059	-0.337307	-0.524384	-0.303707	1.47528	-0.743909	-0.833458	-0.471957	1.92509	0.566235	0.623679	-0.725	-0.627288	-0.0427793	-0.734188	-0.607604	-0.603642	0.0800303	-0.675412	5.49101	-0.709514	-0.593458	-0.427943	0.24346
S000000789	CAN1	YEL063C	plasma membrane	arginine permease activity, lysine permease activity, basic amino acid transporter activity	basic amino acid transport	transport	213	4	0.00176707	0.37791	0.899689	-0.883348	2.44783	-0.875046	-1.037	-0.873631	-0.258106	0.0958258	1.23025	-0.479272	-0.448312	0.313965	0.326986	-0.229535	-0.218353	-0.0583072	-0.447485	-0.269344	-1.10227	2.03468	-0.657398	-0.883535	-0.400248	3.1306	0.568983	-0.728433	0.0921249	-0.736421	-0.339549	-0.588864	-0.141696	-0.583753	0.528615	0.539557	1.5906	-0.284717	-0.487543	0.0190252	1.52116
S000000273	TAT1	YBR069C	plasma membrane	amino acid transporter activity	amino acid transport	transport	214	4	-0.102189	0.24446	0.23298	-0.56891	2.42526	-0.565898	-0.636382	-0.648076	-0.436025	0.272165	0.34834	-0.145589	-0.054975	-0.340328	0.146639	0.481922	-0.444772	0.740242	-0.0862632	-0.444865	-0.358659	0.410797	-0.61357	-0.533134	-0.404045	0.905687	0.222381	0.542784	-0.175281	-0.318626	-0.350526	-0.409828	0.162185	-0.116082	-0.124368	-0.441071	1.1454	0.234355	-0.33763	-0.142796	0.546124
S000000530	AGP1	YCL025C	plasma membrane	amino acid transporter activity	amino acid transport	transport	216	4	-0.0931168	-0.298172	-0.220233	-0.769747	4.60751	-0.651979	-0.755468	-0.859364	-0.566035	0.238825	0.548764	-0.262354	-0.408262	-0.342417	1.06251	0.223002	-0.451858	1.01783	-0.431966	-0.547477	-0.593503	0.460168	-0.712756	-0.781727	-0.544946	0.858924	0.328234	0.206571	-0.174164	0.128075	-0.395465	-0.459469	0.521175	-0.106725	-0.0816361	-0.593545	1.92251	-0.6156	-0.428567	0.316406	0.23422
S000000272	BAP2	YBR068C	plasma membrane	amino acid transporter activity	amino acid transport	transport	217	4	-0.0627807	-0.357534	-0.166094	-0.639149	4.21861	-0.562868	-0.798353	-0.775179	-0.498104	0.489887	-0.00232844	-0.515353	-0.104605	-0.418542	0.580725	0.245097	-0.470253	0.3157	-0.270851	-0.646322	-0.308884	0.984728	-0.739543	-0.559381	-0.557761	1.13803	0.0970502	0.803082	0.0616356	-0.438272	-0.344341	-0.283454	0.43102	0.315401	-0.348123	-0.423753	1.69467	-0.618252	-0.292653	0.191725	0.753688
S000002916	GNP1	YDR508C	plasma membrane	amino acid transporter activity, amino acid permease activity	amino acid transport	transport	218	4	0.080118	-0.24092	0.189122	-0.66854	3.32501	-0.604811	-0.722866	-0.769985	-0.158432	0.155258	0.754057	-0.575778	-0.207237	-0.316413	0.632782	0.306509	-0.0762733	0.236658	-0.103379	-0.629131	-0.656564	0.738435	-0.576737	-0.716834	-0.125224	1.45504	0.36682	-0.391155	-0.280539	-0.370666	-0.136384	-0.441357	0.178094	-0.434255	0.0863392	-0.494981	2.0164	-0.593934	0.0168566	0.339647	0.763345
S000005875	PUT4	YOR348C	plasma membrane	neutral amino acid transporter activity, amino acid permease activity	neutral amino acid transport	transport	220	4	0.787395	-0.659041	-0.0259319	-0.721549	3.138	-0.626932	-0.740763	-0.903993	-0.482306	0.445649	0.497435	-0.758623	0.0110738	-0.563613	0.807769	0.354933	-0.274731	0.781843	-0.214245	-0.739613	-0.487099	0.218608	-0.74358	-0.760858	-0.420755	1.27405	0.193383	-0.302769	-0.41028	-0.475233	0.513597	0.00266039	-0.135667	-0.177498	-0.347535	-0.781268	1.94871	-0.887059	0.430527	1.94765	1.16875
S000006328	CTR1	YPR124W	plasma membrane	copper uptake transporter activity	copper ion import	transport	222	4	0.233968	-0.14466	0.967463	-0.702505	4.84998	-0.695162	-1.02299	-0.985118	-0.814059	0.582893	-0.483811	-0.57206	-0.222259	0.214134	-0.669584	0.200699	-0.636506	-0.544952	0.0494572	-0.294836	-0.45293	1.12302	-0.828508	-0.427758	-0.474467	2.01505	1.06878	-0.282718	-0.753748	-0.0203977	-0.675816	-0.718513	-0.188362	0.489907	1.04046	-0.821717	1.60002	-0.454786	-0.824246	-0.838231	2.03396
S000004204	FRE1	YLR214W	plasma membrane	ferric-chelate reductase activity	iron ion transport, copper ion import	transport	226	4	0.851195	-0.806418	1.16981	-1.1385	2.48669	-0.160828	-1.24966	-1.15601	-0.84987	0.810231	-0.500493	-0.432378	-0.235062	-0.155146	-0.953062	0.0920982	-0.907938	0.456257	0.878364	-0.946029	-0.562941	0.369363	-1.05636	0.623336	-0.197411	1.4373	1.32837	-0.562127	-0.957321	2.12969	-1.12635	0.0127438	-0.394473	2.07919	0.851116	-0.681958	0.928118	0.52366	-0.783947	-0.754473	2.09766
S000004662	FET3	YMR058W	plasma membrane	ferroxidase activity	high affinity iron ion transport, response to copper ion, response to copper ion	transport	227	4	0.479582	-0.499561	1.04382	-0.954492	2.31183	-0.176861	-1.18296	-1.06011	-0.806103	0.571593	-0.649547	-0.731227	0.180943	0.1137	-0.765862	0.0148464	-0.789512	-0.236554	0.230259	-0.286318	-0.40374	0.932826	-1.08905	0.316349	-0.83515	2.29423	1.20826	-0.443122	-1.07169	2.52052	-0.953014	-0.132985	-0.575725	2.78952	0.842432	-1.00331	1.96809	-0.120592	-0.799102	-0.798121	2.37118
S000000947	FTR1	YER145C	plasma membrane	iron ion transporter activity	high affinity iron ion transport	transport	229	4	0.261151	-0.534471	0.609068	-0.84495	2.14081	-0.00296137	-0.93201	-0.921345	-0.757141	0.647962	-0.501967	-0.344802	-0.10962	-0.116952	-0.485801	-0.265809	-0.819174	0.390092	0.0725885	-0.630366	-0.400707	1.14486	-0.942325	0.191601	-0.803726	2.11104	0.347515	-0.554703	-0.663683	3.53669	-0.922256	0.0730119	-0.591397	3.68556	0.0777664	-0.863179	2.48313	-0.290738	-0.73032	-0.588716	1.35862
S000002418	SNQ2	YDR011W	plasma membrane	xenobiotic-transporting ATPase activity	response to singlet oxygen, response to drug	response to stress	230	4	0.626092	-0.101755	1.90798	-0.55055	0.315249	-1.03517	-0.865385	-1.01911	-0.12856	0.198618	-0.022272	-0.756941	-0.00290382	-0.047444	-1.16804	0.994081	-0.295908	-0.0314139	1.31419	-0.649273	-0.526501	1.06265	-1.05017	-0.679256	-0.316947	1.64009	0.924931	0.11787	-0.459901	-0.0244739	-0.725425	-1.08827	0.473952	-0.0443646	0.394771	-0.510766	3.81547	0.147542	-1.01707	-0.947784	2.4283
S000005679	PDR5	YOR153W	plasma membrane	xenobiotic-transporting ATPase activity	drug transport, response to drug	transport	231	4	0.389896	-0.253855	2.72197	-0.790489	0.164743	-0.888134	-1.14808	-0.923379	-0.411318	0.558641	0.168178	-0.810278	-0.0368249	0.0140437	-1.15781	1.16175	-0.338365	0.276586	0.780522	-0.488343	-0.570521	0.745832	-0.968541	-0.673888	-0.483717	1.96403	1.02758	-0.152047	-0.585875	-0.125774	-0.830166	-0.981439	0.331037	-0.158527	0.746265	-0.908661	3.53716	0.315151	-0.840001	-0.970203	1.39394
S000003513	YOR1	YGR281W	plasma membrane	xenobiotic-transporting ATPase activity	transport, response to drug	transport	232	4	0.748595	-0.354807	1.75564	-0.706471	0.528847	-0.884731	-1.26605	-0.784453	-0.738636	0.688406	0.318501	-0.747096	0.0143685	0.0124335	-1.1577	1.04322	-0.677285	0.476282	0.778178	-0.521032	-0.47932	1.05538	-1.02348	-0.824908	-0.482597	2.11391	0.696971	0.267602	-0.550399	-0.319487	-0.792279	-1.06084	-0.0350577	-0.125103	0.72337	-0.715934	3.91284	-0.0126665	-0.870463	-0.929789	1.59852
S000000858	FCY2	YER056C	plasma membrane	cytosine-purine permease activity	purine transport, cytosine transport	transport	238	4	1.63986	-0.00711372	0.341741	-0.635652	0.46	-0.196143	-1.1307	-0.762127	-0.815775	0.881721	-0.703896	-0.268897	1.66768	-0.0715514	0.0493953	-0.721799	-1.01362	-0.515684	0.917411	-0.669371	0.931392	0.381377	-1.15673	-0.355114	-0.849098	3.24377	1.29445	0.0498981	-0.868914	-0.725463	-0.65333	-0.952746	0.667318	0.190464	0.875387	-0.96539	2.15011	-0.741276	-0.0354536	-0.145255	1.50257
S000000225	FUR4	YBR021W	plasma membrane	uracil permease activity	uracil transport	transport	239	4	0.460063	-0.551904	0.587869	-0.669501	1.80534	-0.612696	-0.99967	-0.888787	-0.634575	0.2802	-0.11765	-0.723364	-0.476291	2.08432	0.492319	-0.0165751	-0.609429	-0.102605	2.32197	-0.562771	-0.356212	0.733496	-0.766468	-0.777742	-0.632258	1.48913	0.676246	-0.285435	-0.42867	-0.15249	-0.782513	-0.813541	2.38169	-0.631304	0.823479	-0.644402	1.51221	-0.502658	-0.492042	-0.489978	2.86181
S000005573	STD1	YOR047C	plasma membrane, nucleus	protein kinase activator activity, protein kinase activator activity	glucose metabolism, regulation of transcription from Pol II promoter, regulation of transcription from Pol II promoter, signal transduction, response to salt stress	signal transduction	193	4	0.192842	0.383242	1.47379	-0.782646	0.824618	-0.892883	0.741442	-0.991263	-0.795123	0.0232724	0.182377	0.0608426	-0.724608	-0.851762	1.54803	0.31498	-0.640463	3.18446	-0.741175	-0.298635	-0.528671	-0.580135	-0.682864	-0.589679	-0.618389	0.432489	0.609461	1.55143	-0.532505	-0.61202	-0.717104	-0.642426	-0.22769	0.279336	0.34972	-0.427085	2.22021	-0.894662	-0.344736	-0.767948	-0.436592
S000002297	RGT2	YDL138W	plasma membrane, plasma membrane	receptor activity, glucose binding	signal transduction, response to glucose stimulus	signal transduction	196	4	0.236738	-0.1991	1.65132	-0.775197	1.44371	-0.708568	-0.772119	-0.87847	-0.758065	0.135801	-0.387342	-0.344665	-0.569821	-0.475293	2.46665	0.038836	-0.577962	2.23122	-0.565452	-0.347472	-0.477556	0.168224	-0.723566	-0.666417	-0.644589	0.704631	0.394823	1.37023	-0.516833	-0.533672	-0.847444	-0.688242	-0.234829	-0.170778	-0.129995	-0.637555	4.13262	-0.739128	-0.456529	-0.648389	-0.18166
S000001801	PTR2	YKR093W	plasma membrane, plasma membrane	peptide transporter activity, peptide transporter activity	peptide transport	transport	211	4	-0.647063	-0.76566	-0.76566	-0.765548	7.20263	-0.765659	-0.76566	-0.76566	-0.416126	0.0154053	1.01674	-0.394604	-0.409473	0.214717	0.0136637	0.290241	-0.406254	0.36763	-0.26907	-0.121695	-0.217186	0.461267	-0.737445	-0.568563	-0.514031	0.402577	0.366162	0.310752	-0.107746	-0.308449	-0.395362	-0.293132	0.642397	0.481853	0.235522	-0.447128	0.809636	-0.503782	-0.578315	-0.493253	0.453108
S000003913	DAL5	YJR152W	plasma membrane, plasma membrane	allantoate transporter activity, allantoate transporter activity	allantoate transport	transport	212	4	1.23472	-0.164605	-0.270229	-0.714003	2.62617	-0.459928	-1.09164	-1.13642	-0.545978	1.27452	-0.662836	-0.361803	0.202935	-0.707988	-0.563833	0.7402	-0.397861	1.24678	-0.42065	-0.75107	-0.256829	0.383695	-0.539528	-0.682468	-0.779982	2.34185	0.369316	0.269577	-0.384134	-0.51266	-0.192867	-0.530483	-0.111448	0.139105	-0.394113	-0.752296	2.28697	-0.876702	-0.788517	2.23281	0.846068
S000005380	TAT2	YOL020W	plasma membrane, plasma membrane	aromatic amino acid transporter activity	aromatic amino acid transport	transport	215	4	0.0813285	-0.141911	0.63313	-0.476509	1.86658	-0.757365	-0.761866	-0.818302	-0.542444	0.0719991	0.0395021	0.206271	-0.238397	-0.367762	0.131731	0.669734	-0.449212	0.102786	0.100418	-0.444785	-0.540414	1.13676	-0.708476	-0.722797	-0.446621	1.01317	0.0282735	0.856388	0.315532	-0.249028	-0.434316	-0.506478	0.358038	-0.246672	-0.108033	-0.698792	1.31644	1.01022	-0.347504	-0.232591	0.618119
S000004120	ZRT2	YLR130C	plasma membrane, plasma membrane	low-affinity zinc ion transporter activity, low-affinity zinc ion transporter activity	low-affinity zinc ion transport, low-affinity zinc ion transport	transport	235	4	2.0664	-0.524507	0.650882	-0.903324	1.55001	-0.906951	-0.754755	-0.904875	-0.844566	0.454516	-0.922852	0.135936	1.26615	0.0247225	-0.496669	-0.464801	-0.954091	-0.39974	-0.267714	-0.440944	1.30548	1.32207	-0.843527	-0.774972	-0.887244	3.11937	0.956055	-0.346347	-0.63553	0.239463	-0.831293	-0.995764	-0.84239	-0.343456	0.708036	-0.617345	3.31594	-0.297496	-0.0493515	-1.03338	2.64477
S000002542	YCF1	YDR135C	vacuolar membrane	bilirubin transporter activity, bilirubin transporter activity, conjugate transporter activity, conjugate transporter activity, conjugate transporter activity, conjugate transporter activity	response to metal ion, response to metal ion, response to metal ion, response to metal ion, bilirubin transport, bilirubin transport	transport	234	4	0.652244	-0.537172	1.99011	-0.978912	1.15864	-0.875315	-1.18641	-0.662904	-0.41791	0.213416	-0.0535851	-0.848227	-0.172121	0.811626	-1.16751	0.316164	-0.733095	-0.125838	1.00261	-0.679613	-0.518315	1.707	-1.07534	-0.730515	-0.378117	1.66447	1.56968	-0.444731	-0.369815	-0.45069	-0.901063	-0.875498	0.168405	-0.203081	1.49014	-0.776463	2.16899	-0.456511	-0.970421	-0.537657	2.04333
S000003449	CCH1	YGR217W	plasma membrane	calcium channel activity	calcium ion transport	transport	240	5	-0.211788	0.116126	5.24931	-0.78789	-0.445643	-0.65621	-0.875363	-0.882992	-0.826171	3.23207	-0.57834	0.0460347	-0.599486	0.184061	-0.846894	0.520683	-0.722984	0.8653	-0.128873	0.0601249	-0.497898	0.267156	-0.762146	-0.668829	-0.423401	2.0301	2.13485	-0.808893	-0.534834	-0.265208	-0.627788	-0.62774	-0.0426213	-0.198761	2.7762	-0.796511	0.847019	-0.544617	-0.618942	-0.534748	0.679783
S000005235	MID1	YNL291C	plasma membrane	calcium channel activity	calcium ion transport	transport	241	5	-0.218029	0.370842	4.99355	-0.737319	-0.519982	-0.671282	-0.891422	-0.841018	-0.745585	3.43825	-0.686503	0.0512756	-0.614631	0.173467	-0.828578	0.328613	-0.671411	0.742585	-0.206593	0.0663311	-0.542756	0.227407	-0.677074	-0.650473	-0.564533	1.98793	2.25953	-0.482176	-0.588966	-0.484536	-0.660328	-0.645801	-0.0131236	-0.292726	2.96457	-0.747552	0.93484	-0.553261	-0.645252	-0.454754	0.891814
S000002974	PMC1	YGL006W	vacuolar membrane (sensu Fungi)	calcium-transporting ATPase activity, calcium-transporting ATPase activity	calcium ion transport, calcium ion transport, calcium ion homeostasis	transport, cell homeostasis	242	5	-0.586032	-0.586032	6.29516	-0.586032	-0.586032	-0.586032	-0.586032	-0.586032	-0.421487	1.97388	-0.325109	-0.404104	-0.410729	0.432063	-0.487037	0.21165	-0.348475	-0.0714747	-0.213925	-0.121598	-0.432417	0.642028	-0.468592	-0.530824	-0.420372	1.01127	3.34255	-0.441701	-0.506306	-0.54201	-0.510992	-0.518599	-0.360866	-0.252215	2.84297	-0.491959	0.125729	-0.370836	-0.349887	-0.502479	0.0813947
S000003135	PMR1	YGL167C	Golgi apparatus	calcium-transporting ATPase activity, calcium-transporting ATPase activity, calcium-transporting ATPase activity, manganese-transporting ATPase activity	calcium ion transport, manganese ion transport, secretory pathway	transport	243	5	-0.0542973	-0.226559	4.71479	-0.726733	-0.39193	-0.726851	-0.9652	-0.574495	-0.716005	1.63161	-0.477401	-0.315259	-0.210328	0.711073	-0.760943	0.345059	-0.688896	-0.0294263	-0.286698	-0.127213	-0.413298	0.493109	-0.52241	-0.590973	-0.673772	2.50012	2.7164	-0.36538	-0.752416	-0.539084	-0.66	-0.749741	-0.304824	0.104007	3.15623	-0.696424	0.0759573	-0.129454	-0.739601	-0.458702	0.589905
S000001673	CNB1	YKL190W	cytoplasm, calcineurin complex, calcineurin complex	calcium-dependent protein serine/threonine phosphatase activity, calcium-dependent protein serine/threonine phosphatase activity	adaptation to pheromone during conjugation with cellular fusion, cell ion homeostasis, cell wall organization and biogenesis, cell wall organization and biogenesis	cell wall organization and biogenesis	244	5	0.130191	0.590477	3.86816	-0.358542	-0.539625	-0.681898	-0.79173	-0.698575	-0.768697	3.94973	-0.323789	1.17804	-0.580999	-0.394318	-0.864719	-0.159571	-0.636602	1.82524	-0.41843	-0.531008	-0.276057	-0.18551	-0.258233	-0.421406	-0.367942	0.812779	3.78595	-0.27304	-0.259778	-0.41758	-0.723428	-0.793265	-0.237371	-0.15587	1.48852	-0.509155	-0.309273	-0.56041	-0.134625	-0.642741	0.0441584
S000004425	CNA1	YLR433C	cytoplasm, calcineurin complex, calcineurin complex, calcineurin complex	calcium-dependent protein serine/threonine phosphatase activity	adaptation to pheromone during conjugation with cellular fusion, cell ion homeostasis, cell wall organization and biogenesis, cell wall organization and biogenesis	cell wall organization and biogenesis	245	5	0.360585	0.0793307	4.7246	-0.615425	-0.666547	-0.645352	-0.856415	-0.564433	-0.71415	3.36422	-0.537743	1.2665	-0.340614	-0.497552	-0.761992	-0.0124062	-0.663998	1.42066	-0.400391	-0.480525	-0.193411	0.135986	-0.504739	-0.471599	-0.625039	0.606926	3.52936	0.0517711	-0.168426	0.0466441	-0.728349	-0.734972	-0.41815	-0.0900051	1.30261	-0.522611	-0.314331	-0.467367	-0.0102043	-0.681495	0.442757
S000002180	GPD1	YDL022W	cytoplasm	glycerol-3-phosphate dehydrogenase (NAD+) activity	intracellular accumulation of glycerol	response to stress	246	5	3.01032	-0.163254	0.191005	-0.675793	-0.292034	-0.581284	-1.13081	-1.09198	-0.730258	0.214885	-0.764138	-0.0193546	-0.144292	-0.73984	0.227032	0.52478	-0.651741	1.6898	0.106345	-0.453903	1.22514	-0.451664	-0.90677	-0.520322	-0.376555	-0.039308	2.55512	0.09732	-0.834128	0.0683486	-0.758554	-0.601987	-0.495874	-0.0467831	1.99047	-0.668917	0.611617	-0.386222	-0.534509	-0.173734	1.74328
S000003966	FPS1	YLL043W	vacuole (sensu Fungi), cytoplasm, plasma membrane	transporter activity, transporter activity, transporter activity, transporter activity, transporter activity, glycerol transporter activity	conjugation with cellular fusion, transport, glycerol transport	transport	247	5	2.63949	-0.327672	0.939199	-0.774118	-0.239793	-0.781604	-1.1168	-1.12814	-0.857317	0.601125	-0.785317	0.120983	-0.303843	0.0456897	-0.575991	0.446486	-0.839354	1.02031	-0.214372	-0.230054	1.44978	0.0736039	-0.845593	-0.836125	-0.36494	1.11056	2.74926	-0.140346	-0.884186	-0.250782	-0.661786	-0.809339	-0.32669	-0.0628858	2.59869	-0.733804	0.966528	-0.671848	-0.569771	-0.44826	0.95905
S000002447	ENA1	YDR040C	plasma membrane	ATPase activity, coupled to transmembrane movement of ions, phosphorylative mechanism, ATPase activity, coupled to transmembrane movement of ions, phosphorylative mechanism	sodium ion transport	transport	248	5	0.492407	-0.270288	3.61686	-1.07025	0.395416	-0.928498	-1.18124	-0.755177	-0.929954	0.881205	-0.795639	0.281862	-0.364825	-0.509588	-1.10645	1.38464	-0.802142	0.903533	0.190531	-0.846942	-0.186777	0.291368	-1.08914	-0.0683391	-0.243379	0.878675	3.21295	-0.175174	-0.685378	0.747415	-0.917216	-1.00007	-0.621242	0.0340833	3.66124	-0.860516	1.03312	-0.328869	-0.45562	-1.06663	1.40945
S000005957	PMA2	YPL036W	plasma membrane	hydrogen-exporting ATPase activity, phosphorylative mechanism	regulation of pH, proton transport	transport	249	5	0.77838	-0.694372	3.2757	-0.76854	0.619071	-1.12491	-0.866963	-0.195939	-0.765177	0.872947	-0.191551	-0.605679	0.120227	-0.378282	-1.06542	1.60595	-0.844573	0.0383003	-0.308023	-0.908111	0.24703	0.470356	-0.315669	-0.611252	-0.540833	0.742814	2.83464	0.808584	-0.830397	-0.0529833	-0.854217	-0.907712	-0.52094	0.192231	2.88414	-0.800926	0.32286	-0.429403	-0.265261	-0.425298	1.17771
S000001780	SIS2	YKR072C	nucleus, nucleus, cytoplasm, cytoplasm	phosphopantothenoylcysteine decarboxylase activity, protein phosphatase inhibitor activity	G1/S transition of mitotic cell cycle, regulation of mitotic cell cycle, response to salt stress, response to salt stress, coenzyme A biosynthesis	cell cycle, response to stress	250	5	0.444159	0.943159	3.0954	-0.667226	-0.714821	-1.08671	-0.985638	-1.0372	-0.577289	1.42485	-0.589231	1.73346	-0.895075	-0.919219	0.224756	0.0183386	-0.570569	1.49208	-0.490874	-0.382609	0.174202	-0.0677834	-0.924043	-0.407818	-0.356417	1.35287	2.37529	-0.14988	-0.515224	0.301616	-0.730684	-0.873558	-0.78249	1.11904	1.31135	-0.678868	0.238958	-0.347531	0.146174	-0.924916	0.964765
S000005425	MET22	YOL064C	cytoplasm	3'(2'),5'-bisphosphate nucleotidase activity	sulfate assimilation, methionine biosynthesis, hyperosmotic salinity response	response to stress	251	5	1.36582	0.14446	1.38448	-1.09232	-0.059873	-0.913464	-1.47819	-0.887823	-0.455208	0.846387	-0.504461	0.0631744	-0.746956	-1.01672	-1.16792	0.668315	-0.861983	0.963637	-0.102224	-0.909325	0.439792	0.0618422	-1.13248	-0.171439	0.0574222	1.50883	1.50146	-0.0820004	-0.67396	1.37485	-0.46959	-1.0701	-0.366835	0.937179	2.41807	-1.05501	0.706084	0.106985	-0.0334301	-0.740351	1.53562
S000004658	STV1	YMR054W	hydrogen-transporting ATPase V0 domain, hydrogen-transporting ATPase V0 domain, endosome, endosome, Golgi apparatus	hydrogen-transporting ATPase activity, rotational mechanism, hydrogen-transporting ATPase activity, rotational mechanism	vacuolar acidification, vacuolar acidification	transport, organelle organization and biogenesis	252	5	0.112415	-0.489433	2.77274	-0.361264	-0.224422	-0.540677	-0.669931	-0.15618	-0.428062	-0.0145179	0.951121	-0.348706	0.015906	0.39543	-0.487658	-0.106962	-0.515579	-0.11988	-0.417107	-0.177808	0.123693	1.01011	-0.599911	-0.162664	-0.566909	-0.139859	4.94953	-0.12785	-0.469192	-0.582953	-0.628481	-0.591057	-0.520924	-0.335984	5.23338	-0.553301	-0.374869	-0.595904	-0.615208	-0.624071	0.00630728
S000000331	VMA2	YBR127C	hydrogen-transporting ATPase V1 domain, hydrogen-transporting ATPase V1 domain, cytoplasm	hydrogen-transporting ATPase activity, rotational mechanism, hydrogen-transporting ATPase activity, rotational mechanism	vacuolar acidification, vacuolar acidification	transport, organelle organization and biogenesis	253	5	0.114488	-0.400434	2.64719	-0.458345	-0.343383	-0.550784	-0.66663	-0.160197	-0.474447	0.0958242	0.504342	-0.415087	0.185508	0.512481	-0.516485	-0.0707147	-0.455312	-0.289629	-0.307537	-0.371682	0.0168195	1.13517	-0.614992	-0.237787	-0.594773	0.0360847	4.60456	-0.314776	-0.568012	-0.450023	-0.597116	-0.557017	-0.47131	-0.600382	5.38943	-0.542222	-0.478029	-0.508264	-0.448712	-0.644081	-0.0458125
S000005796	VPH1	YOR270C	hydrogen-transporting ATPase V0 domain, hydrogen-transporting ATPase V0 domain, vacuole, vacuole	hydrogen-transporting ATPase activity, rotational mechanism, hydrogen-transporting ATPase activity, rotational mechanism	polyphosphate metabolism, vacuolar acidification, vacuolar acidification	transport, organelle organization and biogenesis	254	5	0.178253	-0.333794	2.83103	-0.576314	-0.146282	-0.598279	-0.8004	-0.0140831	-0.507131	0.2286	0.833812	-0.522057	0.13959	0.562101	-0.628398	-0.133837	-0.520933	-0.289705	-0.320934	-0.0462576	-0.148475	1.06806	-0.588691	-0.269453	-0.532967	0.160867	4.47725	-0.174233	-0.534297	-0.5797	-0.526776	-0.570988	-0.490018	-0.402025	5.35342	-0.574473	-0.296561	-0.655192	-0.661735	-0.533043	0.212933
S000006240	VMA13	YPR036W	hydrogen-transporting ATPase V1 domain, hydrogen-transporting ATPase V1 domain, vacuolar membrane (sensu Fungi)	hydrogen-transporting ATPase activity, rotational mechanism, hydrogen-transporting ATPase activity, rotational mechanism	vacuolar acidification, vacuolar acidification	transport, organelle organization and biogenesis	255	5	0.254585	-0.509758	2.38686	-0.494617	-0.315747	-0.514965	-0.63175	0.0358552	-0.486287	0.0570683	0.678357	-0.338519	0.0802286	0.460465	-0.528594	-0.0374845	-0.535642	-0.190168	-0.367793	-0.0464935	0.227937	0.901552	-0.561382	-0.175144	-0.55346	-0.110342	4.81819	-0.155344	-0.604686	-0.503108	-0.609595	-0.59057	-0.523917	-0.651286	5.69326	-0.601133	-0.460406	-0.573856	-0.532105	-0.585182	-0.133649
S000000777	VMA8	YEL051W	hydrogen-transporting ATPase V1 domain, hydrogen-transporting ATPase V1 domain, vacuolar membrane (sensu Fungi)	hydrogen-transporting ATPase activity, rotational mechanism, hydrogen-transporting ATPase activity, rotational mechanism	vacuolar acidification, vacuolar acidification	transport, organelle organization and biogenesis	256	5	0.0727083	-0.401866	2.45129	-0.36721	-0.216831	-0.542089	-0.645991	-0.0136306	-0.334222	-0.0832232	0.815981	-0.374716	0.0371325	0.363198	-0.525173	0.129557	-0.410749	-0.160556	-0.378101	-0.196316	0.120766	0.878491	-0.581382	-0.185373	-0.557458	-0.221012	5.19118	-0.296388	-0.584358	-0.640427	-0.570244	-0.564771	-0.564891	-0.523206	5.44786	-0.626601	-0.40055	-0.481336	-0.60529	-0.492704	0.0388128
S000003252	VMA7	YGR020C	hydrogen-transporting ATPase V1 domain, hydrogen-transporting ATPase V1 domain, vacuolar membrane (sensu Fungi)	hydrogen-transporting ATPase activity, rotational mechanism, hydrogen-transporting ATPase activity, rotational mechanism	vacuolar acidification, vacuolar acidification	transport, organelle organization and biogenesis	257	5	0.0658103	-0.470476	2.25457	-0.3782	-0.261387	-0.486792	-0.643941	-0.0360615	-0.35009	-0.0528144	0.588434	-0.413312	0.202386	0.306816	-0.547256	-0.0637628	-0.370811	-0.238851	-0.405424	-0.323786	0.212066	0.921959	-0.612171	-0.194947	-0.588025	-0.169311	4.56192	-0.0236696	-0.545587	-0.416192	-0.565912	-0.589956	-0.532744	-0.477606	5.95057	-0.643918	-0.538714	-0.550999	-0.621279	-0.618075	-0.144193
S000001563	VMA5	YKL080W	hydrogen-transporting ATPase V1 domain, hydrogen-transporting ATPase V1 domain, vacuolar membrane (sensu Fungi)	hydrogen-transporting ATPase activity, rotational mechanism, hydrogen-transporting ATPase activity, rotational mechanism	vacuolar acidification, vacuolar acidification	transport, organelle organization and biogenesis	258	5	0.03201	-0.314028	2.24723	-0.442944	-0.217421	-0.472598	-0.601956	-0.0571542	-0.409732	-0.0119781	0.77582	-0.237791	0.121476	0.308316	-0.523083	0.025299	-0.396382	-0.223089	-0.345927	-0.246286	0.197515	0.766941	-0.528922	-0.196563	-0.494063	-0.23915	4.53237	-0.223914	-0.556489	-0.422744	-0.530067	-0.538017	-0.581102	-0.601955	6.17626	-0.601936	-0.583151	-0.601956	-0.601948	-0.600721	-0.0554348
S000006155	TFP3	YPL234C	hydrogen-transporting ATPase V0 domain, hydrogen-transporting ATPase V0 domain	hydrogen-transporting ATPase activity, rotational mechanism, hydrogen-transporting ATPase activity, rotational mechanism	vacuolar acidification, vacuolar acidification	transport, organelle organization and biogenesis	259	5	0.203081	-0.394577	2.52812	-0.433563	-0.277255	-0.570086	-0.650853	-0.17358	-0.48612	0.0959698	0.545026	-0.402167	0.105394	0.477527	-0.572255	0.0733686	-0.448733	-0.240834	-0.286105	-0.328904	0.0439296	1.05962	-0.584232	-0.265968	-0.506601	-0.170502	4.47901	-0.228021	-0.540123	-0.319289	-0.56099	-0.544284	-0.557272	-0.603477	5.83529	-0.549451	-0.403702	-0.59283	-0.508843	-0.647227	-0.0780555
S000004439	VMA6	YLR447C	hydrogen-transporting ATPase V0 domain, hydrogen-transporting ATPase V0 domain, vacuolar membrane	hydrogen-transporting ATPase activity, rotational mechanism, hydrogen-transporting ATPase activity, rotational mechanism	vacuolar transport, vacuolar transport, vacuolar acidification, vacuolar acidification	transport, organelle organization and biogenesis	260	5	0.0870814	-0.417609	2.45587	-0.43748	-0.266586	-0.509443	-0.605781	-0.0494713	-0.410089	0.0112914	0.861574	-0.410425	0.0958488	0.469389	-0.527515	-0.0395616	-0.421197	-0.278631	-0.335094	-0.297792	0.0874501	0.913597	-0.55862	-0.124487	-0.547226	-0.25776	4.76426	-0.332262	-0.531781	-0.430052	-0.503022	-0.528981	-0.569237	-0.478818	5.82796	-0.59296	-0.516495	-0.539413	-0.605774	-0.567433	-0.100792
S000002100	VMA10	YHR039C-A	hydrogen-transporting ATPase V1 domain, hydrogen-transporting ATPase V1 domain	hydrogen-transporting ATPase activity, rotational mechanism, hydrogen-transporting ATPase activity, rotational mechanism	glycogen metabolism, vacuolar acidification, vacuolar acidification	transport, organelle organization and biogenesis, generation of precursor metabolites and energy	261	5	0.185111	-0.368332	2.35409	-0.476787	-0.225004	-0.530497	-0.656512	-0.123694	-0.445575	0.0804001	0.688395	-0.358782	0.14661	0.272503	-0.534299	-0.0364873	-0.453653	-0.202605	-0.418113	-0.250389	0.0198152	1.0251	-0.585698	-0.165041	-0.591698	-0.215624	4.77429	-0.254156	-0.44032	-0.409454	-0.541718	-0.539245	-0.568036	-0.56845	5.75959	-0.537559	-0.502833	-0.484868	-0.612318	-0.54813	-0.0658573
S000005859	VMA4	YOR332W	hydrogen-transporting ATPase V1 domain, hydrogen-transporting ATPase V1 domain, vacuolar membrane (sensu Fungi)	hydrogen-transporting ATPase activity, rotational mechanism, hydrogen-transporting ATPase activity, rotational mechanism	vacuolar acidification, vacuolar acidification	transport, organelle organization and biogenesis	262	5	0.0581761	-0.362167	2.64829	-0.449268	-0.228792	-0.476308	-0.638325	-0.256997	-0.349779	0.204093	0.500024	-0.298954	-0.224055	0.539275	-0.476648	0.0163701	-0.416466	-0.134835	-0.385235	-0.268375	-0.161968	1.05549	-0.491762	-0.129517	-0.624693	-0.323888	5.87011	-0.534904	-0.62604	-0.625003	-0.632433	-0.568231	-0.42426	-0.375012	4.46624	-0.557049	-0.383511	-0.368875	-0.474566	-0.570382	0.0120339
S000002344	TFP1	YDL185W	hydrogen-transporting ATPase V1 domain, hydrogen-transporting ATPase V1 domain, vacuolar membrane (sensu Fungi)	endodeoxyribonuclease activity, hydrogen-transporting ATPase activity, rotational mechanism, hydrogen-transporting ATPase activity, rotational mechanism	intron homing, vacuolar acidification, vacuolar acidification, protein metabolism	transport, DNA metabolism, organelle organization and biogenesis	263	5	0.476578	-0.292059	2.45736	-0.662056	-0.256857	-0.48599	-0.995286	-0.15454	-0.0652821	0.447896	0.510213	-0.419069	0.35288	0.355249	-0.803843	-0.195044	-0.490249	-0.190776	-0.168115	-0.0577134	-0.0658041	1.04146	-0.846237	-0.186535	-0.291946	-0.0323986	4.49486	-0.318917	-0.512417	-0.765349	-0.30463	-0.558384	0.0531607	-0.512431	5.39834	-0.718568	-0.622581	-0.594907	-0.684629	-0.81796	0.782373
S000001068	PPA1	YHR026W	hydrogen-transporting ATPase V0 domain, hydrogen-transporting ATPase V0 domain	hydrogen-transporting ATPase activity, rotational mechanism, hydrogen-transporting ATPase activity, rotational mechanism	vacuolar acidification, vacuolar acidification	transport, organelle organization and biogenesis	264	5	0.105681	-0.264584	2.8284	-0.505341	-0.144686	-0.750673	-0.699308	-0.364157	-0.558207	0.0424717	0.807913	-0.648832	0.71958	0.461328	-0.742535	-0.0686085	-0.606283	-0.36607	-0.279195	-0.212207	-0.119284	0.978471	-0.548643	-0.474027	-0.596202	0.442725	3.86547	-0.241023	-0.563012	-0.320279	-0.436105	-0.615179	-0.521721	-0.378314	5.60296	-0.608533	-0.341347	-0.58144	-0.431854	-0.680552	0.274786
S000002308	ATG9	YDL149W	membrane fraction, cytoplasm, integral to membrane, integral to membrane	molecular_function unknown	autophagic vacuole formation, protein-vacuolar targeting, autophagy	transport	265	6	0.172642	-0.0732758	0.965749	-0.321224	-0.196985	-0.342437	-0.583064	-0.522801	-0.501491	0.546354	-0.259895	-0.109955	-0.439064	0.178283	-0.542545	-0.348678	-0.562362	-0.268524	-0.335591	0.0160029	-0.424971	3.11956	-0.467706	-0.454338	-0.40869	1.53127	0.225918	-0.495561	1.98728	-0.504585	-0.573423	-0.442757	0.0439465	-0.301121	1.79534	-0.372084	-0.401353	-0.249702	-0.400143	-0.354971	-0.0606838
S000000174	ATG8	YBL078C	microtubule associated complex, microtubule associated complex	microtubule binding	protein-vacuolar targeting, autophagy	transport	266	6	0.129235	0.0963639	0.579266	-0.282909	-0.0542422	-0.335354	-0.657921	-0.509872	-0.345084	0.402887	-0.0107718	-0.325551	-0.44333	0.161094	-0.566001	-0.279013	-0.644583	-0.415716	-0.501657	-0.345859	-0.530409	4.88844	-0.569374	-0.502507	-0.517239	0.632411	-0.0162672	-0.607644	4.09182	-0.538943	-0.625947	-0.536249	0.161745	-0.0982842	1.69972	-0.498742	-0.440498	-0.224908	-0.481733	-0.451303	0.294614
S000006070	ATG5	YPL149W	cytosol	molecular_function unknown	protein-vacuolar targeting, autophagy	transport	267	6	0.133988	0.133152	0.167774	-0.362728	0.477525	-0.510417	-0.642573	-0.397699	-0.323989	0.429009	0.582819	-0.252908	-0.374926	-0.0861517	-0.610985	-0.448093	-0.561044	-0.397986	-0.409578	-0.458954	-0.496701	4.87678	-0.559509	-0.547702	-0.523241	0.306057	-0.107493	-0.560649	4.3021	-0.514246	-0.554959	-0.598956	0.540154	-0.0990357	1.40312	-0.538793	-0.416313	-0.194722	-0.4548	-0.443018	0.24843
S000001214	ATG7	YHR171W	mitochondrion	ubiquitin-like conjugating enzyme activity, ubiquitin-like conjugating enzyme activity	protein-vacuolar targeting, autophagy	transport	268	6	0.0435194	0.167508	0.259585	-0.435614	0.53646	-0.42096	-0.686889	-0.4097	-0.357854	0.316271	0.663282	-0.506369	-0.404401	0.0859313	-0.639655	-0.514277	-0.586776	-0.364686	-0.43871	-0.333681	-0.599708	4.77868	-0.64846	-0.587471	-0.543502	0.455765	-0.0822407	-0.597991	4.13614	-0.617674	-0.601959	-0.614465	0.665876	0.0669041	1.30782	-0.554933	-0.540418	-0.131812	-0.436219	-0.413936	0.376501
S000000421	ATG12	YBR217W	membrane fraction	molecular_function unknown	protein-vacuolar targeting, autophagy	transport	269	6	0.0606514	0.169847	-0.021178	-0.364236	0.747945	-0.442361	-0.677104	-0.3893	-0.358669	0.504275	1.03536	-0.594944	-0.412948	-0.214507	-0.608896	-0.518294	-0.614752	-0.366481	-0.374099	-0.466694	-0.430577	4.50993	-0.554699	-0.551189	-0.541598	0.251505	-0.214981	-0.505617	4.09672	-0.575274	-0.407313	-0.639677	1.00387	-0.0608669	1.33496	-0.549724	-0.550306	-0.260565	-0.473597	-0.493073	0.386816
S000005167	ATG4	YNL223W	microtubule associated complex	microtubule binding	protein-vacuolar targeting, autophagy, autophagy	transport	270	6	0.145288	-0.0125322	0.13801	-0.174616	-0.021419	-0.294015	-0.537655	-0.413508	-0.278199	0.423073	-0.0591409	-0.0775024	-0.298821	-0.0222387	-0.401756	-0.138344	-0.537655	-0.537655	-0.537655	-0.537591	-0.51827	5.56697	-0.465151	-0.527537	-0.537655	-0.529375	-0.537655	-0.537655	5.58538	-0.537633	-0.537655	-0.462291	0.172236	0.087754	1.03612	-0.342726	-0.38142	-0.164621	-0.397149	-0.444504	0.383882
S000002577	SEC7	YDR170C	late endosome, Golgi vesicle, cytosol	ARF guanyl-nucleotide exchange factor activity	ER to Golgi transport, intra-Golgi transport	transport, vesicle-mediated transport	271	6	-0.0458275	0.137121	1.13858	-0.276139	-0.345924	-0.361364	-0.656215	-0.440314	-0.495445	0.486099	-0.206697	0.604485	-0.372164	0.736326	-0.541538	-0.506299	-0.494171	0.0895283	-0.31605	0.250807	-0.370217	0.6503	-0.419397	-0.36533	-0.525103	3.89908	-0.221646	-0.358283	-0.378764	-0.484468	-0.546301	-0.591424	-0.113842	-0.000655716	1.0326	-0.399384	0.0188515	-0.236344	-0.512636	-0.359645	-0.131985
S000005231	SEC21	YNL287W	COPI vesicle coat	molecular_function unknown	ER to Golgi transport, retrograde transport, Golgi to ER	transport, vesicle-mediated transport	272	6	-0.100834	-0.233743	1.50649	-0.365842	-0.409983	-0.348734	-0.609365	-0.509056	-0.432566	0.43898	-0.181036	0.733409	-0.40549	0.82365	-0.476093	-0.596399	-0.377104	-0.0650888	-0.355784	0.373524	-0.47415	0.54402	-0.432295	-0.427869	-0.458168	4.26796	-0.0428628	-0.522326	-0.415989	-0.385132	-0.557512	-0.632081	-0.00698831	0.136059	1.30631	-0.410709	-0.237776	-0.208458	-0.507193	-0.554217	0.00183802
S000005309	SEC12	YNR026C	integral to membrane of membrane fraction, integral to endoplasmic reticulum membrane	guanyl-nucleotide exchange factor activity	ER to Golgi transport, ER-associated protein catabolism	transport, vesicle-mediated transport	273	6	-0.140674	-0.0270937	1.48639	-0.389924	-0.23986	-0.499596	-0.753228	-0.446519	-0.554274	0.413468	-0.297942	0.672053	-0.363202	0.887311	-0.562543	-0.610526	-0.590582	-0.0845206	-0.250628	0.130961	-0.52855	1.19553	-0.452178	-0.412224	-0.655274	4.30051	-0.125465	-0.379486	-0.0412065	-0.504872	-0.631716	-0.609279	-0.0589636	0.00731055	1.34671	-0.466959	-0.219652	-0.134418	-0.424679	-0.594526	0.119576
S000002354	SEC31	YDL195W	COPII vesicle coat	structural molecule activity	ER to Golgi transport	transport, vesicle-mediated transport	274	6	-0.304508	0.171305	1.19526	-0.311344	-0.326341	-0.52481	-0.622159	-0.340779	-0.48512	0.612178	-0.45415	0.177243	-0.489266	0.904397	-0.507296	-0.551067	-0.335313	-0.439226	-0.414919	0.271211	-0.495954	1.21584	-0.462849	-0.234147	-0.551917	4.53787	-0.330082	-0.418776	0.0660611	-0.594749	-0.459103	-0.519571	-0.165013	0.262381	1.05734	-0.377896	-0.382022	-0.0513318	-0.57848	-0.610878	-0.079188
S000006385	SEC23	YPR181C	cytoplasm, COPII vesicle coat	GTPase activator activity	ER to Golgi transport, ER to Golgi transport, autophagy, ER-associated protein catabolism	transport, vesicle-mediated transport	275	6	-0.196438	-0.0100983	1.44236	-0.326475	-0.209077	-0.511191	-0.681565	-0.29729	-0.549115	0.582044	-0.230201	0.187928	-0.323943	0.8705	-0.50498	-0.62286	-0.511835	-0.234287	-0.398877	0.210954	-0.413148	0.943596	-0.445036	-0.501464	-0.618593	4.60994	-0.232842	-0.343183	-0.2241	-0.496669	-0.55791	-0.60017	-0.178248	-0.0930891	1.06949	-0.531489	-0.123422	0.0638552	-0.361497	-0.554939	-0.0115472
S000001371	SEC24	YIL109C	COPII vesicle coat	protein binding	ER to Golgi transport, autophagy	transport, vesicle-mediated transport	276	6	-0.254227	0.278531	1.17718	-0.322002	-0.375077	-0.558832	-0.653219	-0.313037	-0.52638	0.748329	-0.366582	-0.0522862	-0.270227	0.662962	-0.554104	-0.540109	-0.512618	-0.271101	-0.362903	0.209431	-0.199895	0.981796	-0.467669	-0.543951	-0.565165	4.80911	-0.311171	-0.312386	-0.198365	-0.502089	-0.422449	-0.562159	-0.245136	-0.00894	0.894775	-0.456116	-0.23639	0.0483556	-0.256981	-0.625832	-0.0805288
S000006139	SAR1	YPL218W	COPII vesicle coat	GTPase activity	ER to Golgi transport	transport, vesicle-mediated transport	277	6	-0.0381466	0.326823	0.926709	-0.493915	-0.294519	-0.306747	-0.666989	-0.377307	-0.466896	0.298598	-0.422087	0.700895	-0.278066	0.454392	-0.531228	-0.544868	-0.48528	-0.299266	-0.377925	0.558776	-0.248732	0.624265	-0.40987	-0.339185	-0.560066	4.98054	-0.361516	-0.27294	-0.507524	-0.533272	-0.472367	-0.633119	-0.061445	0.0948768	0.876878	-0.44529	-0.323135	-0.0415194	-0.329433	-0.546005	0.0689117
S000002597	SLY1	YDR189W	endoplasmic reticulum, Golgi apparatus, ER-Golgi transport vesicle	SNARE binding	ER to Golgi transport	transport, vesicle-mediated transport	278	6	0.183911	0.0109337	1.65822	-0.376495	-0.399656	-0.153984	-0.690914	-0.306884	-0.572802	0.614226	-0.349492	0.29932	-0.186894	0.737999	-0.682635	-0.227628	-0.443748	-0.260273	-0.534479	0.880641	-0.460249	0.682501	-0.507804	-0.212547	-0.588505	4.94102	-0.294377	-0.145172	-0.577005	-0.664112	-0.511867	-0.464003	-0.303904	0.605364	1.1754	-0.376939	-0.390395	-0.267959	-0.446622	-0.572782	-0.146534
S000002216	USO1	YDL058W	soluble fraction	molecular_function unknown	protein complex assembly, ER to Golgi transport	transport, vesicle-mediated transport	279	6	-0.134808	0.258368	1.94556	-0.440042	-0.492153	-0.473122	-0.52336	-0.390563	-0.506299	0.478347	-0.385806	0.473699	-0.33919	0.919411	-0.360038	-0.518214	-0.435909	-0.270908	-0.390302	0.527691	-0.449419	0.965887	-0.350127	-0.329095	-0.515203	4.87346	-0.456815	-0.558366	-0.444476	-0.57411	-0.510335	-0.555735	-0.0330403	-0.0145364	1.26939	-0.444897	-0.143016	-0.441181	-0.33937	-0.542191	0.016159
S000000959	COG3	YER157W	peripheral to membrane of membrane fraction, soluble fraction, Golgi transport complex	protein transporter activity	retrograde transport, vesicle recycling within Golgi, retrograde transport, vesicle recycling within Golgi, ER to Golgi transport, intra-Golgi transport, intra-Golgi transport	transport, vesicle-mediated transport	280	6	-0.0732466	0.184726	1.80723	-0.340494	-0.481838	-0.404132	-0.674098	-0.539786	-0.59507	0.706181	-0.229091	0.59939	-0.500369	0.680937	-0.433441	-0.65292	-0.578629	-0.216963	-0.494514	0.451433	-0.44958	0.813565	-0.267341	-0.253812	-0.544898	4.48775	-0.18541	-0.532777	-0.445671	-0.519979	-0.597832	-0.486352	-0.0321621	0.176146	1.60538	-0.389836	-0.489504	-0.324232	-0.516086	-0.492809	0.231711
S000004068	BOS1	YLR078C	endoplasmic reticulum membrane	v-SNARE activity	ER to Golgi transport	transport, vesicle-mediated transport	281	6	-0.1641	-0.112568	1.84501	-0.304731	-0.387543	-0.373957	-0.463397	-0.322327	-0.3773	0.233196	-0.298394	0.12572	-0.258922	0.937708	-0.414168	-0.459989	-0.432921	-0.271116	-0.387041	0.291165	-0.405972	0.786593	-0.270297	-0.267927	-0.424718	4.51664	-0.379317	-0.412265	-0.391177	-0.488408	-0.411614	-0.4626	-0.0799154	-0.114278	1.10469	-0.346322	-0.308494	-0.0709696	-0.376366	-0.474802	-0.10921
S000001266	BET1	YIL004C	endoplasmic reticulum membrane, COPII-coated vesicle	v-SNARE activity	ER to Golgi transport, ER to Golgi transport, retrograde transport, Golgi to ER	transport, vesicle-mediated transport	282	6	-0.0912823	-0.0969973	1.79126	-0.352465	-0.329685	-0.367667	-0.491661	-0.38596	-0.367681	0.374922	-0.327875	0.230293	-0.33874	0.909449	-0.442978	-0.483719	-0.40602	-0.284974	-0.431549	0.351635	-0.368374	0.780281	-0.304094	-0.294513	-0.494054	4.77808	-0.371055	-0.425537	-0.423106	-0.495942	-0.473003	-0.490681	-0.06958	-0.00917115	1.0924	-0.3666	-0.290213	-0.119391	-0.391108	-0.525908	-0.137919
S000000146	SEC17	YBL050W	peripheral to membrane of membrane fraction	soluble NSF attachment protein activity	ER to Golgi transport, ER to Golgi transport, ER to Golgi transport	transport, vesicle-mediated transport	283	6	-0.235905	0.182326	2.45358	-0.462721	-0.58916	-0.464031	-0.748711	-0.340416	-0.492343	0.887582	-0.370163	-0.0539414	-0.328808	1.13127	-0.600368	-0.620094	-0.577729	-0.20029	-0.550041	0.348327	-0.126581	1.6283	-0.463414	-0.444744	-0.518656	3.90546	0.559052	-0.5436	-0.0735287	-0.619869	-0.653515	-0.666158	-0.0261311	-0.294098	1.53837	-0.413178	-0.293276	-0.317271	-0.338908	-0.606167	-0.0907577
S000000284	SEC18	YBR080C	cytoplasm, extrinsic to plasma membrane	ATPase activity	vacuole inheritance, ER to Golgi transport	transport, vesicle-mediated transport, organelle organization and biogenesis	284	6	-0.131193	0.0289627	2.29612	-0.412877	-0.489337	-0.492445	-0.74071	-0.39117	-0.526789	0.794636	-0.295866	0.0146929	-0.323963	0.919418	-0.591441	-0.560493	-0.531354	-0.267391	-0.501709	0.496007	-0.208943	1.44827	-0.513635	-0.484741	-0.585877	4.10302	0.26582	-0.433611	-0.0820863	-0.594964	-0.617424	-0.623141	-0.083871	-0.145895	1.50587	-0.493855	-0.253858	-0.320717	-0.405408	-0.638736	-0.0439869
S000002371	SHR3	YDL212W	integral to endoplasmic reticulum membrane, integral to endoplasmic reticulum membrane		amino acid transport, ER to Golgi transport, ER to Golgi transport	transport, vesicle-mediated transport	285	6	-0.244803	-0.219221	1.35173	-0.557217	1.16382	-0.553441	-0.836299	-0.465236	-0.432678	1.01759	-0.505249	-0.394691	-0.379843	1.24083	-0.0632875	-0.451816	-0.337447	-0.204063	-0.165417	0.271449	-0.683285	0.841669	-0.651211	-0.605074	-0.656556	4.4038	0.0922133	-0.46166	-0.612335	-0.644515	-0.836321	-0.39874	-0.328608	-0.302861	0.831071	-0.465337	1.29779	0.248113	-0.678102	-0.694535	0.357371
S000002385	GCS1	YDL226C	ER-Golgi intermediate compartment, cytoskeleton, cytoskeleton	actin binding, ARF GTPase activator activity, ARF GTPase activator activity	ER to Golgi transport, ER to Golgi transport, retrograde transport, Golgi to ER, retrograde transport, Golgi to ER, retrograde transport, Golgi to ER, cell cycle-dependent actin filament reorganization, cell cycle-dependent actin filament reorganization, cell cycle-dependent actin filament reorganization	cell cycle	286	6	0.212879	0.497705	0.985056	-0.571475	-0.600643	0.142787	-1.04355	-0.456434	-0.715334	0.766125	-0.558304	2.81735	-0.490738	0.0317937	-0.977728	-0.49608	0.370518	0.230644	-0.824418	0.373569	-0.447755	0.262203	-0.774371	-0.387884	-0.452318	4.82507	-0.327977	-0.587204	-0.679119	-0.131425	-0.993892	-0.42645	1.44623	0.0307737	0.863228	-0.751642	-0.163816	-0.659736	-0.437844	-0.81576	0.662647
S000001776	BET3	YKR068C	TRAPP	molecular_function unknown	ER to Golgi transport	transport, vesicle-mediated transport	287	6	0.0767573	0.375128	1.39437	-0.40696	-0.540895	-0.382593	-0.576946	-0.450447	-0.53478	0.864544	-0.408117	1.15586	-0.509274	0.519131	-0.444971	-0.527269	-0.445461	-0.172918	-0.524695	0.681993	-0.439576	0.53463	-0.314688	-0.191904	-0.635366	5.08829	-0.556801	-0.635366	-0.433586	-0.629853	-0.539875	-0.471579	6.73147e-05	0.110497	1.05051	-0.309941	-0.315032	-0.123389	-0.514697	-0.562246	-0.0962639
S000004252	YPT6	YLR262C	Golgi apparatus	GTPase activity, GTPase activity	intracellular protein transport, intracellular protein transport, retrograde transport, endosome to Golgi, retrograde transport, endosome to Golgi	transport, vesicle-mediated transport	288	6	-0.00812597	0.552066	1.09887	-0.438929	-0.257181	-0.18485	-0.704446	-0.553179	-0.541622	0.117352	0.142455	1.22684	-0.384647	0.21712	-0.574646	-0.306319	-0.234292	-0.135396	-0.50521	0.638013	-0.314568	0.632954	-0.673731	-0.421757	-0.574524	5.27036	-0.0843907	-0.541136	-0.57637	-0.732299	-0.578332	-0.707107	0.240367	0.398251	1.37677	-0.513076	-0.310725	-0.402047	-0.523058	-0.582856	0.0758242
S000001856	YPT1	YFL038C	Golgi membrane, endoplasmic reticulum membrane	GTPase activity	protein complex assembly, ER to Golgi transport	transport, vesicle-mediated transport	289	6	0.00942388	0.628053	0.93525	-0.441254	-0.409509	-0.31857	-0.624644	-0.391139	-0.471671	0.410123	-0.315616	0.971868	-0.105275	0.228148	-0.517721	-0.51348	-0.325643	-0.0977226	-0.332135	0.56297	-0.266512	0.552904	-0.487853	-0.367144	-0.660065	6.2852	-0.660065	-0.573711	-0.604847	-0.640294	-0.660065	-0.660065	0.00952549	0.0787087	0.998038	-0.439927	-0.200253	-0.119618	-0.273699	-0.564053	0.167612
S000000748	GEA2	YEL022W	Golgi vesicle	ARF guanyl-nucleotide exchange factor activity	ER to Golgi transport, intra-Golgi transport	transport, vesicle-mediated transport	290	6	0.282184	1.04809	0.861829	-0.677894	-0.717338	-0.575341	-0.739194	-0.194679	-0.647379	0.761943	-0.263207	1.88468	-0.358648	0.196821	-0.739194	-0.637797	-0.437297	0.0135093	-0.234219	0.83085	-0.502236	0.238432	-0.599529	-0.352622	-0.196636	4.56587	-0.468316	-0.660293	-0.616388	-0.299693	-0.637811	-0.644342	0.136951	0.450316	1.12771	-0.372655	-0.43997	-0.213025	-0.632156	-0.739095	0.0149358
S000002296	ARF2	YDL137W	Golgi vesicle, Golgi vesicle, cytosol, cytosol	GTPase activity	ER to Golgi transport, ER to Golgi transport, intra-Golgi transport, intra-Golgi transport	transport, vesicle-mediated transport	291	6	0.603246	0.892728	1.11271	-0.433568	-0.548799	-0.658944	-0.869226	-0.681882	-0.567581	1.13327	-0.515315	1.35153	-0.345928	0.276997	-0.776563	-0.727283	-0.573612	-0.268085	0.00370065	0.22116	-0.474151	0.545529	-0.393997	-0.272655	-0.525781	4.7889	-0.331908	-0.615301	-0.689559	-0.421244	-0.516818	-0.760511	0.587012	0.206415	1.27171	-0.370373	-0.510131	-0.235203	-0.555619	-0.65547	0.516189
S000002351	ARF1	YDL192W	Golgi vesicle, Golgi vesicle, cytosol, cytosol	GTPase activity	ER to Golgi transport, ER to Golgi transport, intra-Golgi transport, intra-Golgi transport	transport, vesicle-mediated transport	292	6	0.469285	0.663362	0.920398	-0.594815	-0.485121	-0.336793	-0.89082	-0.552936	-0.505247	0.810202	-0.48753	1.50582	-0.197181	0.181696	-0.861759	-0.628205	-0.198116	-0.122598	-0.411455	0.516667	-0.370972	0.618718	-0.600989	-0.461619	-0.465829	5.05915	-0.241798	-0.57189	-0.69994	-0.438804	-0.61526	-0.690795	0.556341	-0.142871	1.24824	-0.529185	-0.458049	-0.161232	-0.286894	-0.772144	0.58606
S000001915	FAB1	YFR019W	vacuolar membrane	1-phosphatidylinositol-3-phosphate 5-kinase activity	phospholipid metabolism, phospholipid metabolism, response to stress, vacuole organization and biogenesis, vacuole organization and biogenesis	response to stress	293	6	0.222021	-0.0158104	2.31011	-0.541268	-0.541288	-0.742344	-0.813308	-0.864594	-0.308653	0.48116	-0.394409	0.618051	-0.42811	0.0955006	-0.447355	-0.326757	-0.156583	0.536885	-0.610526	-0.188633	-0.604207	2.27506	-0.615862	-0.646952	-0.697909	1.93351	2.46716	-0.590068	-0.0172442	-0.616226	-0.652722	-0.789988	-0.388954	-0.0966703	2.28695	-0.511486	-0.504902	-0.0460611	-0.389652	-0.617527	0.668608
S000004563	VPS9	YML097C	cytosol	guanyl-nucleotide exchange factor activity	protein-vacuolar targeting	transport	294	6	-0.0783123	1.14613	1.65809	-0.557784	-0.259003	-0.358355	-0.837859	-0.702341	-0.699254	0.881579	-0.151856	0.418611	-0.336298	0.586531	-0.457197	-0.704443	-0.607225	0.0288161	-0.233047	0.338949	-0.53862	1.41619	-0.727641	-0.479046	-0.709406	3.5312	1.08726	-0.655334	-0.333645	-0.782738	-0.497785	-0.672573	0.227669	-0.331632	1.86249	-0.600172	-0.432973	-0.205152	-0.466649	-0.721814	0.0088423
S000000113	PEP1	YBL017C	Golgi apparatus	signal sequence binding, signal sequence binding	protein-vacuolar targeting, protein-vacuolar targeting, vacuolar transport, vacuolar transport	transport, organelle organization and biogenesis	295	6	-0.186338	-0.199549	2.61179	-0.450551	-0.484834	-0.343366	-0.655971	-0.603441	-0.522271	0.171531	0.0517431	-0.208023	-0.512423	1.0561	0.0259438	-0.652105	-0.501279	-0.186012	-0.477027	0.104644	-0.403509	1.27453	-0.569536	-0.176261	-0.484819	3.25532	1.61631	-0.594208	-0.40905	-0.624813	-0.542962	-0.607902	-0.403831	-0.0405865	1.76486	-0.569536	-0.345304	-0.135673	-0.547567	-0.400136	0.321531
S000005562	PEP12	YOR036W	endosome, Golgi apparatus	t-SNARE activity, t-SNARE activity	Golgi to vacuole transport	transport, organelle organization and biogenesis	296	6	-0.105544	-0.162882	2.25764	-0.471579	-0.23685	-0.408612	-0.706989	-0.625739	-0.499432	0.319199	0.246789	-0.0892923	-0.538067	0.7407	-0.253876	-0.537107	-0.437655	-0.216076	-0.440148	0.0604929	-0.557773	1.58	-0.573341	-0.409755	-0.526079	3.34099	1.41635	-0.432519	-0.377006	-0.466719	-0.630557	-0.624153	-0.176206	0.0405522	1.63242	-0.567409	-0.220495	-0.141002	-0.561693	-0.538006	0.0684428
S000002487	VPS41	YDR080W	vacuole (sensu Fungi), endosome, vacuolar membrane	Rab guanyl-nucleotide exchange factor activity	high affinity iron ion transport, vacuole organization and biogenesis, protein transport, homotypic vacuole fusion, non-autophagic, homotypic vacuole fusion, non-autophagic	transport, organelle organization and biogenesis	297	6	0.00779041	0.0367158	2.97836	-0.594356	-0.609152	-0.618023	-0.695013	-0.55686	-0.57152	0.465286	-0.507279	0.159988	-0.557964	0.822189	-0.30648	-0.597545	-0.5126	-0.0971187	-0.738028	0.184126	0.00288124	1.94985	-0.568205	-0.37013	-0.670186	3.23807	1.19483	-0.529041	-0.119058	-0.499711	-0.572806	-0.755637	-0.349181	0.02265	2.07891	-0.485435	-0.361904	-0.256429	-0.403709	-0.673426	0.023612
S000005289	VPS27	YNR006W	endosome	protein binding	protein targeting, protein-Golgi retention	transport	298	6	-0.174292	-0.153467	1.9885	-0.580324	0.0963103	-0.351327	-0.783196	-0.720683	-0.672986	0.199603	0.805194	-0.242308	-0.534807	0.664038	-0.167016	-0.470647	-0.578561	-0.32874	-0.420741	0.114207	-0.510819	1.82043	-0.546069	-0.486874	-0.615824	2.62788	1.57256	-0.378296	-0.0286162	-0.693112	-0.523858	-0.656396	0.0142652	-0.169049	2.00695	-0.601404	-0.381019	-0.051905	-0.608272	-0.644603	0.160099
S000000514	STP22	YCL008C	ESCRT I complex, endosome, endosome	protein binding	protein-membrane targeting, protein-membrane targeting, protein-vacuolar targeting, protein-vacuolar targeting	transport	299	6	-0.232349	-0.258599	2.1776	-0.424881	-0.205514	-0.276856	-0.756039	-0.59035	-0.622492	0.323272	0.326929	-0.364122	-0.434415	0.813554	-0.018134	-0.603539	-0.558205	-0.17848	-0.309503	0.0618774	-0.666134	1.98711	-0.533477	-0.30952	-0.655864	1.68956	2.14727	-0.562217	0.0117556	-0.695935	-0.292329	-0.636777	0.0217706	-0.268081	2.05403	-0.593864	-0.569475	-0.0665855	-0.635024	-0.547931	0.573699
S000004033	TRX1	YLR043C	vacuole (sensu Fungi), cytosol	thiol-disulfide exchange intermediate activity	vacuole inheritance, vacuole inheritance, DNA-dependent DNA replication, DNA-dependent DNA replication, response to oxidative stress, regulation of cell redox homeostasis, vacuole fusion, non-autophagic	response to stress	300	6	0.706235	0.00483979	2.01959	-0.588919	-0.714006	-0.832466	-1.09286	-0.76079	-0.592363	0.794113	-0.337269	-0.293516	0.360495	0.300389	-0.886545	-0.204899	-0.72042	-0.540699	0.789199	0.372511	-0.0543728	1.37151	-0.824735	-0.77929	-0.206355	3.76029	0.544087	-0.281504	-0.476126	-0.7822	-0.479857	-0.900628	0.0691972	-0.358836	1.64239	-0.613719	-0.111575	0.33024	-0.473728	-0.774977	1.96659
S000003441	TRX2	YGR209C	vacuole (sensu Fungi), cytosol	thiol-disulfide exchange intermediate activity	vacuole inheritance, vacuole inheritance, DNA-dependent DNA replication, DNA-dependent DNA replication, response to oxidative stress, regulation of cell redox homeostasis, vacuole fusion, non-autophagic	response to stress	301	6	0.8356	0.192964	1.75188	-0.650808	-0.731303	-0.869137	-1.14179	-0.689071	-0.689088	0.823733	-0.315895	-0.447205	0.797814	0.167316	-0.953462	-0.0833992	-0.777254	-0.489097	0.910485	0.277419	0.0497721	1.15633	-0.948678	-0.786278	-0.254607	3.53347	0.739822	-0.214535	-0.521349	-0.768991	-0.495641	-0.969652	0.0395528	-0.234859	1.51023	-0.655466	-0.196837	0.585647	-0.512743	-0.82308	2.14712
S000001684	MNN4	YKL201C	membrane	molecular_function unknown	N-linked glycosylation, O-linked glycosylation, response to stress	response to stress	302	6	0.631828	-0.302777	-0.130397	-0.472408	-0.360829	-0.183881	-0.68741	-0.203549	0.00585028	0.39139	0.000781631	-0.385329	0.0968793	-0.432774	-0.267794	-0.427605	-0.494607	0.220918	-0.137371	-0.386677	-0.00492498	0.0616568	-0.43729	0.424087	-0.303728	2.6241	0.028962	0.000939769	-0.412625	-0.158227	-0.584751	-0.410799	0.400477	-0.372029	0.181055	-0.283171	-0.227775	0.606865	-0.293192	0.29425	-0.6873
S000002995	CWH41	YGL027C	endoplasmic reticulum membrane	mannosyl-oligosaccharide glucosidase activity, mannosyl-oligosaccharide glucosidase activity	cell wall organization and biogenesis, cell wall organization and biogenesis	cell wall organization and biogenesis	303	6	0.230118	-0.107152	0.699152	-0.46604	-0.442975	-0.0184864	-0.759795	-0.096107	-0.177671	-0.0772619	-0.163291	0.0253513	0.180595	0.59786	-0.392509	-0.443291	-0.52824	0.511424	-0.329354	-0.239655	0.0725436	-0.143711	-0.621501	-0.0371084	-0.356553	2.0598	-0.559874	0.790846	-0.522283	-0.420489	-0.566278	-0.353811	0.38809	-0.0256547	-0.301341	-0.692256	-0.200031	0.513953	-0.295221	0.834127	0.848023
S000002891	KRE2	YDR483W	Golgi apparatus	alpha-1,2-mannosyltransferase activity, alpha-1,2-mannosyltransferase activity	cell wall mannoprotein biosynthesis, N-glycan processing, O-linked glycosylation	cell wall organization and biogenesis	304	6	0.979689	-0.00172801	0.499237	-0.828156	-0.531269	-0.690705	-0.941195	-0.166183	-0.429522	0.25925	-0.25516	-0.069388	0.699648	0.318226	-0.938036	-0.452626	-0.646138	0.0690554	-0.291504	0.00374751	-0.0360236	-0.222334	-0.597852	-0.348595	-0.643226	4.7588	-0.544276	-0.149456	-0.901769	0.764896	-0.148246	-0.627567	0.275617	-0.214853	0.219138	-0.72833	-0.567259	0.634648	-0.635275	1.0004	0.565784
S000001849	SEC53	YFL045C	cytosol	phosphomannomutase activity	protein-ER targeting	transport	305	6	0.186603	-0.266186	1.26398	-0.477899	-0.427121	0.0184181	-0.892249	-0.505426	-0.687003	0.00568194	-0.462931	-0.0363692	-0.227216	2.31222	-0.843698	-0.371965	-0.640432	0.505625	-0.568019	0.00761001	-0.104976	0.203241	-0.691568	-0.250669	-0.775961	4.13849	-0.18543	0.167498	-0.49983	-0.507118	-0.752464	-0.243401	-0.323706	0.187049	0.638117	-0.7595	-0.514261	0.599174	-0.490954	0.145109	-0.199526
S000000728	WBP1	YEL002C	nuclear membrane, endoplasmic reticulum, oligosaccharyl transferase complex	dolichyl-diphosphooligosaccharide-protein glycotransferase activity	N-linked glycosylation, cell cycle	cell cycle	306	6	0.421979	-0.0939621	1.02345	-0.441833	-0.623058	-0.503028	-1.0084	0.282645	0.219196	0.0349969	-0.238992	-0.788154	0.528468	2.26357	-0.887388	-0.455958	-0.640867	-0.32043	0.0739399	-0.0888696	0.303786	0.534061	-0.885103	-0.41427	-0.526753	3.82463	-0.12174	0.0709858	-0.780746	-0.794673	-0.751111	-0.551907	-0.313248	0.390189	0.263734	-0.574308	-0.585451	1.72395	-0.232545	-0.308756	0.119539
S000006015	SEC62	YPL094C	endoplasmic reticulum membrane	protein binding, protein binding, protein transporter activity	SRP-dependent cotranslational membrane targeting, translocation	transport	307	6	0.0753065	-0.153141	0.873247	-0.514204	0.338696	-0.118785	-0.639738	-0.371555	-0.729599	-0.729655	-0.729655	-0.63448	-0.638443	6.48222	-0.707698	-0.7062	-0.410214	-0.289833	-0.549762	0.915435	-0.359006	0.0727768	-0.312601	-0.207986	-0.578424	1.46334	1.0137	-0.36938	-0.484509	-0.682238	-0.480476	-0.0186218	-0.275956	0.0250804	1.00444	-0.0787654	-0.427321	0.209828	-0.620769	-0.599428	0.321606
S000004573	SEC65	YML105C	signal recognition particle, signal recognition particle, signal recognition particle	molecular_function unknown	SRP-dependent cotranslational membrane targeting, signal sequence recognition, protein-ER targeting	transport	308	6	0.39333	-0.19399	0.628646	-0.583618	0.192365	-0.0116346	-1.16911	-0.208372	-0.852565	1.11816	-0.596807	-0.566001	-0.136094	2.66421	-1.16911	-0.183757	-0.742216	-0.229497	-0.673357	1.22776	-0.335084	0.715691	-0.914847	-0.415572	-0.968376	3.07001	0.591527	-0.485715	-0.690834	-0.767053	0.0983922	-0.0631222	-0.681942	1.64352	1.10648	-0.509044	-0.372795	0.700926	-0.609079	-1.15136	-0.331844
S000000487	SSH1	YBR283C	translocon, endoplasmic reticulum membrane, nuclear envelope-endoplasmic reticulum network	protein transporter activity	cotranslational membrane targeting	transport	309	6	0.130831	0.525339	1.30128	-0.883744	0.336055	-0.025814	-1.03104	-0.651407	-0.850376	0.340305	-0.531714	-0.90898	-0.395492	3.36798	-0.646737	-0.11533	-0.715809	-0.252571	-0.513912	1.52518	-0.455318	0.421067	-0.90424	-0.452638	-0.838715	2.34088	0.364155	-0.240919	-0.620685	-0.923708	-0.136548	0.0218069	-0.232305	1.04343	0.759346	-0.452616	-0.607238	0.816064	-0.935102	-1.0091	0.264281
S000002493	SSS1	YDR086C	translocon	protein transporter activity	cotranslational membrane targeting	transport	310	6	-0.0435454	0.14328	1.18149	-0.440704	-0.00841704	0.171608	-0.852133	-0.371022	-0.754494	0.266231	-0.369201	-0.612347	-0.225176	3.21001	-0.778811	-0.31574	-0.77912	-0.495855	-0.584824	0.983054	-0.310009	0.0108071	-0.553406	0.22626	-0.664977	2.30113	0.98821	-0.206969	-0.667554	-0.69669	-0.536629	-0.0217342	-0.34357	0.731546	1.31993	-0.620391	-0.543111	0.537738	-0.730087	-0.884563	0.0450226
S000002128	SBH1	YER087C-B	translocon	protein transporter activity	cotranslational membrane targeting	transport	311	6	-0.200554	0.396839	1.0698	-0.458244	0.115976	-0.188936	-0.62298	-0.343757	-0.57001	0.0815279	-0.337275	-0.368983	-0.333971	3.0941	-0.574202	-0.350844	-0.548797	-0.207878	-0.520182	1.10569	-0.470482	0.175306	-0.462312	-0.259361	-0.514535	1.90749	0.729298	-0.254626	-0.464827	-0.494973	-0.468805	-0.346671	-0.412341	0.288229	1.0107	-0.350555	-0.475921	0.470015	-0.559761	-0.63513	-0.091263
S000003571	KAR2	YJL034W	endoplasmic reticulum lumen	ATPase activity	karyogamy during conjugation with cellular fusion, karyogamy during conjugation with cellular fusion, SRP-dependent cotranslational membrane targeting, translocation, response to unfolded protein	response to stress	312	6	0.13412	-0.166023	1.43135	-0.25343	-0.0933033	-0.667794	-0.987221	-0.488258	-0.526481	0.334144	-0.237901	-0.562296	-0.414871	3.53161	-0.92526	-0.371054	-0.48618	-0.0767398	-0.653314	0.441156	-0.33511	0.655856	-0.681354	-0.538603	-0.579097	2.72509	0.94674	-0.413801	-0.515298	-0.670698	-0.545325	-0.727319	0.118047	0.960156	1.32132	-0.572549	-0.594951	-0.00438417	-0.790428	-0.5935	0.192558
S000004370	SEC61	YLR378C	translocon, endoplasmic reticulum lumen, integral to endoplasmic reticulum membrane	protein transporter activity	SRP-dependent cotranslational membrane targeting, translocation, protein-ER targeting	transport	313	6	-0.0333871	0.264318	1.76304	-0.523697	0.223857	-0.39066	-0.91334	-0.562078	-0.651485	0.199847	0.142437	-0.721127	-0.56788	3.30281	-0.877072	-0.320001	-0.581921	-0.452846	-0.592202	1.11166	-0.590872	0.683969	-0.662423	-0.490671	-0.576406	2.34481	0.656708	-0.28394	-0.362876	-0.607113	-0.409008	-0.417535	0.0353312	0.544656	1.24585	-0.61475	-0.620688	0.580649	-0.794814	-0.774549	-0.0650405
S000000375	SEC66	YBR171W	endoplasmic reticulum membrane, endoplasmic reticulum membrane	protein transporter activity	SRP-dependent cotranslational membrane targeting, translocation	transport	314	6	-0.251985	0.18783	1.06765	-0.402991	0.132239	-0.228731	-0.773505	-0.365701	-0.604934	0.219307	-0.566626	-0.398831	-0.787647	4.17191	-0.639558	-0.758975	-0.444247	-0.264538	-0.737917	1.24741	-0.463165	0.229459	-0.703793	-0.212875	-0.528868	2.57995	0.849375	-0.567656	-0.745061	-0.740991	-0.313581	-0.282709	-0.171126	0.215889	1.54657	-0.42086	-0.645298	0.190775	-0.675431	-0.443731	-0.327673
S000005780	SEC63	YOR254C	endoplasmic reticulum membrane, endoplasmic reticulum membrane	protein transporter activity	SRP-dependent cotranslational membrane targeting, translocation	transport	315	6	0.0641474	0.139937	1.01002	-0.340097	0.176926	-0.25972	-0.935456	-0.500056	-0.84104	0.359524	-0.5271	-0.656879	-0.443066	4.14433	-0.842248	-0.395866	-0.624348	-0.197185	-0.660733	1.24701	-0.443085	0.314841	-0.61357	-0.30848	-0.737768	2.49246	0.886254	-0.30392	-0.701781	-0.839248	-0.39556	-0.215525	-0.128867	0.773029	1.31922	-0.527012	-0.634493	0.269293	-0.848144	-0.736081	0.00784202
S000003679	TIM17	YJL143W	mitochondrial inner membrane presequence translocase complex	protein transporter activity	mitochondrial matrix protein import	transport	316	7	0.306674	-0.325814	-0.234745	-0.427717	-0.0447703	1.7646	-0.70192	-0.508519	-0.513505	0.0778775	-0.42159	-0.540379	0.407855	1.87937	-0.693578	-0.592516	-0.491623	-0.520854	-0.601556	0.3131	-0.545399	-0.390517	-0.527418	2.20726	-0.434674	0.544523	0.236318	-0.261623	-0.570571	-0.613107	-0.535072	1.73883	0.5422	0.391167	0.705513	-0.543849	-0.236192	-0.533505	-0.686304	-0.715564	0.351463
S000002376	TIM22	YDL217C	mitochondrial inner membrane protein insertion complex	protein transporter activity	mitochondrial inner membrane protein import, mitochondrial inner membrane protein import	membrane organization and biogenesis, transport	317	7	0.337533	-0.290858	-0.29151	-0.544696	-0.338238	1.81045	-0.689611	-0.401743	-0.559513	0.224871	-0.553963	-0.568394	0.405983	1.06912	-0.555392	-0.522026	-0.502834	-0.520851	-0.22368	0.0533106	-0.437788	-0.334254	-0.509207	2.6206	-0.461389	0.861648	0.111924	-0.500204	-0.506636	-0.476288	-0.483103	1.80134	0.587082	-0.309173	0.647173	-0.504147	-0.192892	-0.510332	-0.597212	-0.513587	0.567545
S000005300	MAS6	YNR017W	mitochondrion, mitochondrial inner membrane presequence translocase complex	protein transporter activity	mitochondrial matrix protein import	transport	318	7	0.225741	-0.354662	-0.127961	-0.376851	-0.292112	1.76009	-0.663742	-0.45345	-0.533173	0.234279	-0.45667	-0.639093	0.444509	1.33644	-0.539103	-0.56852	-0.512956	-0.48937	-0.41447	0.143095	-0.449549	-0.332318	-0.52233	2.60889	-0.48852	0.697726	0.180543	-0.51527	-0.571347	-0.546089	-0.528494	1.78072	0.460095	-0.00559297	0.676175	-0.553288	-0.499142	-0.477446	-0.577358	-0.606986	0.438771
S000003530	MRS11	YHR005C-A	mitochondrial intermembrane space, mitochondrial intermembrane space protein transporter complex	protein transporter activity, protein transporter activity	mitochondrial inner membrane protein import, mitochondrial inner membrane protein import	membrane organization and biogenesis, transport	319	7	0.57399	-0.183484	-0.163374	-0.501285	-0.480459	1.50515	-0.79243	-0.448647	-0.621084	0.185908	-0.412738	-0.645814	0.585704	0.666847	-0.726395	-0.465897	-0.505451	-0.558253	-0.43707	-0.038687	-0.272605	-0.157413	-0.493929	2.57738	-0.585675	1.13207	0.189536	-0.328318	-0.472323	-0.674334	-0.607767	1.51352	0.520619	0.239024	0.746893	-0.60723	-0.245341	-0.455016	-0.730707	-0.683379	0.773691
S000007256	TIM9	YEL020W-A	mitochondrial intermembrane space, mitochondrial intermembrane space protein transporter complex	protein transporter activity, protein transporter activity, protein transporter activity	mitochondrial inner membrane protein import, mitochondrial inner membrane protein import, mitochondrial inner membrane protein import, mitochondrial inner membrane protein import	membrane organization and biogenesis, transport	320	7	0.531912	-0.253011	-0.150031	-0.413077	-0.393525	1.27511	-0.772121	-0.390312	-0.660754	0.219656	-0.379072	-0.672654	0.457905	0.715731	-0.70691	-0.484515	-0.503326	-0.570267	-0.417962	-0.0354694	-0.243465	-0.154072	-0.493921	2.53653	-0.592255	1.20694	0.197148	-0.311805	-0.526163	-0.66825	-0.562185	1.32978	0.392537	0.396049	0.765286	-0.578994	-0.284706	-0.418055	-0.707274	-0.652926	0.690013
S000003413	TIM13	YGR181W	mitochondrial intermembrane space, mitochondrial intermembrane space, mitochondrial intermembrane space protein transporter complex	protein transporter activity, protein transporter activity, protein transporter activity	mitochondrial inner membrane protein import, mitochondrial inner membrane protein import, mitochondrial inner membrane protein import	membrane organization and biogenesis, transport	321	7	0.611275	-0.186799	-0.180659	-0.538865	-0.294904	1.03205	-0.674152	-0.499462	-0.514509	0.0787592	-0.41483	-0.627168	0.26402	0.994562	-0.652557	-0.424434	-0.353849	-0.541912	-0.485256	-0.0259697	-0.0916375	-0.188246	-0.433845	2.49392	-0.498277	1.51038	-0.00415834	-0.582206	-0.420335	-0.563604	-0.509651	1.05936	0.174435	0.159965	0.545084	-0.5155	-0.121269	-0.471681	-0.594313	-0.647364	0.64067
S000007348	TIM8	YJR135W-A	mitochondrial intermembrane space protein transporter complex	protein transporter activity, protein transporter activity, protein transporter activity	mitochondrial inner membrane protein import, mitochondrial inner membrane protein import, mitochondrial inner membrane protein import, mitochondrial inner membrane protein import	membrane organization and biogenesis, transport	322	7	0.568402	-0.258804	-0.194481	-0.547876	-0.290092	1.20028	-0.676068	-0.520675	-0.534423	0.132581	-0.434085	-0.632108	0.308778	0.977571	-0.58081	-0.440839	-0.381848	-0.548717	-0.312374	-0.0602207	-0.21175	-0.206584	-0.437389	2.45303	-0.459199	1.34807	-0.044928	-0.529132	-0.435596	-0.580148	-0.479949	1.17461	0.321164	0.0968836	0.538684	-0.52699	-0.199912	-0.470204	-0.592234	-0.653472	0.707217
S000000295	MRS5	YBR091C	mitochondrial intermembrane space, mitochondrial inner membrane protein insertion complex	protein transporter activity, protein transporter activity	mitochondrial inner membrane protein import, mitochondrial inner membrane protein import	membrane organization and biogenesis, transport	323	7	0.26839	-0.406191	-0.104087	-0.426012	-0.262764	1.48529	-0.578254	-0.398523	-0.466477	0.045377	-0.453132	-0.553732	0.254807	0.865029	-0.501856	-0.41504	-0.380786	-0.423931	-0.239385	-0.0620983	-0.544566	-0.251855	-0.378411	2.20488	-0.311786	0.719879	0.0582459	-0.432419	-0.412304	-0.451552	-0.50573	1.45178	0.634938	-0.203196	0.387915	-0.505023	-0.158828	-0.398075	-0.562087	-0.435584	0.396969
S000004816	TOM40	YMR203W	mitochondrion, mitochondrial outer membrane translocase complex	protein transporter activity	mitochondrial matrix protein import	transport	324	7	0.221704	-0.37137	0.139018	-0.420836	-0.240081	0.951537	-0.700715	-0.368225	-0.561622	0.0882484	-0.463874	-0.624751	0.361768	1.60798	-0.541681	-0.56123	-0.61415	-0.479997	-0.389669	0.455805	-0.453118	-0.261631	-0.586714	2.12743	-0.565637	1.37305	0.421586	-0.470302	-0.548387	-0.653457	-0.455676	0.981864	0.376036	-0.105691	0.874829	-0.582308	-0.51313	-0.479245	-0.576512	-0.499706	0.284387
S000005075	TOM22	YNL131W	mitochondrial outer membrane translocase complex, mitochondrial outer membrane translocase complex	protein transporter activity, protein transporter activity	mitochondrial matrix protein import, mitochondrial matrix protein import	transport	325	7	0.126653	-0.170319	-0.0420894	-0.432751	-0.259383	1.01672	-0.667018	-0.354358	-0.475333	-0.00955421	-0.423358	-0.592819	0.316828	1.95638	-0.547414	-0.439821	-0.549972	-0.475389	-0.405326	0.359968	-0.430683	-0.169371	-0.555996	1.86484	-0.503826	1.41121	0.304103	-0.523193	-0.590226	-0.642366	-0.429846	1.00651	0.247986	-0.088262	0.737956	-0.524239	-0.358945	-0.356341	-0.55883	-0.544559	0.269299
S000005065	TOM70	YNL121C	mitochondrial outer membrane translocase complex	protein transporter activity, protein transporter activity	mitochondrial matrix protein import, mitochondrial inner membrane protein import	membrane organization and biogenesis, transport	326	7	0.072594	-0.121669	-0.0827097	-0.384754	-0.240356	1.26936	-0.759021	-0.439952	-0.478939	0.0118154	-0.511277	-0.6575	0.457456	2.02197	-0.576699	-0.462059	-0.517571	-0.556826	-0.464553	0.289379	-0.361199	-0.182649	-0.576403	2.04344	-0.501982	1.47283	0.170313	-0.509292	-0.574268	-0.680157	-0.531391	1.2981	0.268602	0.125853	0.48496	-0.497576	-0.233792	-0.224348	-0.552299	-0.620938	0.502295
S000003314	TOM20	YGR082W	mitochondrial outer membrane translocase complex	protein transporter activity, protein transporter activity	mitochondrial matrix protein import, mitochondrial matrix protein import	transport	327	7	0.12112	-0.159422	-0.127802	-0.513493	-0.205392	1.3378	-0.726353	-0.465732	-0.546272	0.106188	-0.47483	-0.639548	0.452824	1.87396	-0.553926	-0.489266	-0.611224	-0.539635	-0.400558	0.32297	-0.352396	-0.281682	-0.540878	1.98845	-0.544515	1.43745	0.111175	-0.43857	-0.631083	-0.664073	-0.3988	1.33889	0.276058	0.00848165	0.561452	-0.503611	-0.278549	-0.279278	-0.581109	-0.587808	0.593851
S000006433	TOM5	YPR133W-A	mitochondrial outer membrane translocase complex	protein transporter activity, protein transporter activity	mitochondrial matrix protein import, mitochondrial matrix protein import	transport	328	7	0.124179	-0.290515	-0.0607705	-0.400293	-0.258504	0.860592	-0.607089	-0.292138	-0.412848	0.028444	-0.291137	-0.467132	0.240354	1.54032	-0.516978	-0.469174	-0.471746	-0.458896	-0.370187	0.348478	-0.510246	-0.206667	-0.494386	1.83004	-0.502731	1.19681	0.29602	-0.241146	-0.461404	-0.558125	-0.429446	0.812477	0.158058	-0.171719	0.637484	-0.385456	-0.297741	-0.264769	-0.578869	-0.360641	0.246566
S000005014	TOM7	YNL070W	mitochondrial outer membrane translocase complex, mitochondrial outer membrane translocase complex	protein transporter activity	mitochondrial matrix protein import, mitochondrial matrix protein import, mitochondrial outer membrane protein import	membrane organization and biogenesis, transport	329	7	0.106451	-0.250728	-0.0870791	-0.439729	-0.18249	0.786836	-0.599164	-0.269733	-0.38903	-0.0346481	-0.390031	-0.463768	0.148326	1.6232	-0.503065	-0.44505	-0.451866	-0.416034	-0.340937	0.331135	-0.50832	-0.234485	-0.483532	1.9711	-0.498887	1.18446	0.330008	-0.357868	-0.488088	-0.555446	-0.44228	0.747044	0.111486	-0.277189	0.661559	-0.483284	-0.389715	-0.263863	-0.545486	-0.312434	0.194392
S000005571	TOM6	YOR045W	mitochondrial outer membrane translocase complex, mitochondrial outer membrane translocase complex	protein transporter activity, protein transporter activity	mitochondrial matrix protein import, mitochondrial matrix protein import	transport	330	7	0.0923194	-0.169894	-0.10712	-0.468183	-0.220609	0.764645	-0.614833	-0.245381	-0.458454	0.0513356	-0.417658	-0.459543	0.17389	1.84265	-0.530132	-0.443848	-0.491364	-0.441858	-0.373146	0.541144	-0.545079	-0.201839	-0.489473	1.80833	-0.494468	1.16716	0.385094	-0.367109	-0.474387	-0.572928	-0.434594	0.745575	0.197992	-0.280723	0.763147	-0.471655	-0.462416	-0.30814	-0.537704	-0.405817	0.227879
S000005000	POR1	YNL055C	mitochondrial outer membrane	voltage-dependent ion-selective channel activity	ion transport, mitochondrion organization and biogenesis, aerobic respiration	cellular respiration, organelle organization and biogenesis, transport	331	7	0.240933	-0.636549	0.61003	-0.77683	-0.475879	1.18411	-0.761422	-0.714891	-0.780572	0.00674178	-0.583449	-0.645398	0.965221	0.870037	-0.678935	-0.387478	-0.791149	-0.207333	-0.258779	-0.148531	-0.307389	-0.449357	-0.823486	2.48459	-0.599003	1.60555	0.967557	-0.522072	-0.766972	-0.729369	-0.7731	1.13278	0.288869	-0.431745	1.20459	-0.680262	-0.280187	-0.439821	-0.428577	-0.236419	1.26394
S000005758	MGE1	YOR232W	presequence translocase-associated import motor, presequence translocase-associated import motor, mitochondrion, mitochondrial matrix		mitochondrial matrix protein import	transport	332	7	0.829428	-0.463571	-0.519337	-0.177379	-0.446767	1.5908	-0.983986	-0.182547	-0.755358	0.28062	-0.625338	-0.856164	1.43315	1.73437	-0.920597	-0.493334	-0.703359	-0.489657	-0.450061	0.287463	-0.253934	-0.336255	-0.833056	2.04497	-0.799245	0.663989	0.68488	-0.124226	-0.656976	-0.839882	-0.769176	1.72572	0.468747	1.89232	0.64514	-0.806607	-0.610119	-0.828519	-0.774686	-0.935917	0.70403
S000003806	SSC1	YJR045C	presequence translocase-associated import motor, presequence translocase-associated import motor, mitochondrion, mitochondrial inner membrane	protein transporter activity, ATPase activity, enzyme regulator activity	protein folding, mitochondrial matrix protein import	transport	333	7	0.687727	-0.545008	0.00782501	-0.419949	-0.384304	1.77693	-0.934278	-0.419944	-0.534149	0.167678	-0.544043	-0.8015	0.889924	1.76055	-0.786769	-0.496764	-0.614919	-0.508659	-0.418997	0.0597932	-0.328592	-0.226354	-0.769422	2.34094	-0.577627	0.564234	0.515778	-0.481589	-0.52648	-0.810934	-0.737634	1.90141	0.491799	1.52067	0.55262	-0.737363	-0.74441	-0.416774	-0.807496	-0.893916	0.935936
S000001284	TIM44	YIL022W	presequence translocase-associated import motor, presequence translocase-associated import motor, mitochondrial matrix	protein transporter activity	mitochondrial matrix protein import	transport	334	7	0.602063	-0.416927	-0.234229	-0.107221	-0.284168	1.59435	-0.837223	-0.379768	-0.74055	0.508554	-0.371166	-0.686568	0.570148	1.8581	-0.781296	-0.546043	-0.718561	-0.514776	-0.591911	0.3128	-0.258936	-0.148158	-0.688783	2.08996	-0.716599	0.530281	0.543401	-0.522878	-0.39891	-0.690851	-0.673191	1.72567	0.204605	1.21467	0.551535	-0.625889	-0.583213	-0.71945	-0.654279	-0.818503	0.455307
S000003838	MIR1	YJR077C	mitochondrion, mitochondrial membrane, mitochondrial membrane	inorganic phosphate transporter activity	phosphate transport	transport	335	7	1.67736	0.118664	-0.412238	-0.741956	-0.438787	0.956986	-1.26269	-0.629756	-0.784549	0.357564	-0.443351	-1.13103	1.48172	0.924727	-0.61197	-0.277295	-0.881809	-0.879385	-0.662611	-0.434442	1.16885	0.441145	-0.676109	1.39318	-0.516226	1.84391	1.57406	-0.381068	-0.590578	-1.07687	-0.662028	0.979342	0.457967	-0.324238	1.58089	-0.590768	0.641912	-0.453756	-0.263528	-0.880948	1.3341
S000005861	MRS2	YOR334W	mitochondrial inner membrane	magnesium ion transporter activity, magnesium ion transporter activity, magnesium ion transporter activity, magnesium ion transporter activity	Group II intron splicing, mitochondrial magnesium ion transport, mitochondrial magnesium ion transport, mitochondrial magnesium ion transport, mitochondrial magnesium ion transport	transport	336	7	0.42353	-0.504044	0.0720901	-0.651008	0.0672787	3.68231	-0.947625	-0.947622	1.15894	0.233367	-0.829685	-0.71105	0.80818	-0.316842	-0.596753	-0.234454	-0.525852	-0.59901	-0.449084	-0.344974	-0.601728	-0.238478	-0.886539	4.18341	-0.550473	0.156753	1.40942	-0.218671	-0.76293	-0.766736	-0.321897	1.35022	0.65815	0.122601	1.3354	-0.496949	0.0039048	-0.591624	-0.591341	-0.843399	1.47496
S000002202	MTF2	YDL044C	mitochondrion	RNA binding	mRNA processing, protein biosynthesis	protein biosynthesis	337	7	0.511374	-0.295583	-0.503397	-0.395078	-0.591502	2.85849	-0.692225	-0.563423	-0.189458	0.17674	-0.466898	-0.527093	0.758576	0.0752789	-0.706625	-0.0348722	-0.730437	-0.730437	-0.672412	-0.730437	-0.462527	-0.730437	-0.672917	6.10306	-0.453234	0.0487442	-0.0409774	0.00695744	-0.646621	-0.596419	-0.406944	2.47386	0.718543	0.671004	0.253288	-0.25781	-0.65066	0.0575887	-0.412174	-0.666603	0.685348
S000000956	OXA1	YER154W	mitochondrial inner membrane	protein transporter activity, protein transporter activity	mitochondrial inner membrane protein import, mitochondrial inner membrane protein import	membrane organization and biogenesis, transport	338	7	0.177008	-0.0688823	-0.518048	-0.584183	-0.299072	3.07325	-0.768017	-0.60546	-0.64142	-0.0140585	-0.507716	-0.527471	0.431895	0.784554	-0.677718	0.218643	-0.586762	-0.491482	-0.369535	0.218323	-0.730956	-0.304075	-0.688119	3.38475	-0.635142	0.188992	-0.261636	-0.330032	-0.600677	-0.667871	0.00732053	2.97015	0.681447	0.527351	0.0558134	-0.378562	-0.458569	-0.0400791	-0.716089	-0.703407	0.913016
S000000241	SCO1	YBR037C	mitochondrial inner membrane	copper ion binding	protein complex assembly, copper ion transport, copper ion transport	transport	339	7	-0.0805854	-0.0376568	-0.658688	-0.58019	1.16665	3.79294	-0.971637	-0.808515	-0.511735	-0.188916	-0.260878	-0.560539	0.607646	1.22792	-0.818123	-0.423639	-0.643157	-0.695943	-0.692263	-0.6781	0.0149927	-0.0867051	-0.711701	3.69286	-0.606712	0.259544	-0.374517	0.00271265	-0.554565	-0.831663	-0.714405	3.61614	0.122461	0.0916623	0.0296734	-0.511869	-0.675042	0.97493	-0.505786	-0.630264	0.679711
S000003454	PET54	YGR222W	mitochondrial inner membrane, mitochondrial matrix	RNA binding, translation regulator activity	Group I intron splicing, protein biosynthesis	protein biosynthesis	340	7	-0.608128	-0.656695	-0.655867	-0.656695	-0.656695	5.92405	-0.656695	-0.656695	-0.147583	0.0150723	-0.493696	-0.36049	0.867368	0.0136204	-0.64385	0.00850657	-0.508576	-0.37294	-0.0822629	-0.190204	-0.331458	-0.527125	-0.502805	3.01715	-0.39109	-0.218943	-0.258275	-0.185923	-0.564653	-0.650086	-0.311089	3.21679	0.426735	0.766764	-0.0064385	-0.374195	-0.542709	0.0683379	-0.394565	-0.433879	1.21498
S000004870	PET111	YMR257C	mitochondrial inner membrane	translation regulator activity	protein biosynthesis	protein biosynthesis	341	7	0.126702	-0.30122	-0.568335	-0.524068	-0.323426	3.49334	-0.632064	-0.599703	-0.454466	0.228252	-0.448274	-0.402282	0.816932	0.215421	-0.574518	-0.0170969	-0.311199	-0.35736	-0.366106	-0.162175	-0.281715	-0.47248	-0.543598	2.62616	-0.632064	-0.632064	-0.632064	-0.632064	-0.632064	-0.632064	-0.632064	5.67137	0.306853	1.26517	-0.344216	-0.429917	-0.478546	-0.15328	-0.267821	-0.56416	1.08175
S000004249	HSP60	YLR259C	mitochondrion	single-stranded DNA binding	protein folding, mitochondrial matrix protein import	transport	342	7	1.63541	-0.355486	-0.225591	-0.242003	-0.775661	1.70247	-1.16042	-0.713215	-0.624623	0.475236	-0.742553	-0.787021	0.808144	0.609103	-0.617074	0.0350652	-0.81574	-0.170119	-0.22565	-0.151203	0.0280141	-0.357535	-0.867162	2.35481	-0.537224	0.608274	0.339245	0.425198	-0.692305	-0.530755	-0.823592	1.66371	0.446385	1.90667	0.0311958	-0.913618	-0.69489	-0.105861	-0.792686	-1.06074	1.63068
S000004361	SSQ1	YLR369W	mitochondrial matrix		DNA-dependent DNA replication, intracellular iron ion storage	DNA metabolism	343	7	1.05811	-0.161686	-0.511308	-0.293973	-0.67026	1.79566	-1.09778	-0.60236	-0.56332	0.728073	-0.322222	-0.939129	1.09363	0.852858	-0.982586	-0.304591	-0.259731	-0.547461	-0.401217	-0.297821	-0.652283	-0.255295	-0.812259	1.98752	-0.705014	0.672111	0.337084	-0.735707	-0.730732	0.413577	-0.842362	1.8236	0.601631	3.22031	0.199092	-0.772052	-0.00721063	-0.758535	-0.909302	-0.97848	1.38688
S000002666	HSP78	YDR258C	mitochondrial matrix	ATPase activity	mitochondrial genome maintenance, protein folding, response to stress, mitochondrial matrix protein import	response to stress	344	7	0.867431	-0.0694158	-0.494457	-0.125844	-0.773956	1.93595	-1.04143	-0.643135	-0.389307	-0.37675	0.299291	-0.635564	1.54533	0.208763	-1.04922	0.104203	-0.335844	0.195831	-0.0723963	-0.688638	-0.23974	-0.488131	-0.943769	2.17105	-0.384105	0.615179	-0.218226	0.550702	-0.794004	-0.655898	-0.854587	1.74972	1.74004	1.65418	-0.337597	-0.893731	-0.529674	-0.773443	-0.880258	-0.810749	1.21103
S000000118	PIM1	YBL022C	mitochondrial matrix, mitochondrial matrix, mitochondrial matrix	ATP-dependent peptidase activity	proteolysis and peptidolysis, response to heat	response to stress	345	7	0.215144	-0.0336636	-0.198182	-0.292738	-0.526504	2.29725	-1.16554	-0.228699	-0.831216	-0.127148	-0.273812	-0.376155	1.30137	0.206382	-0.98053	-0.159158	-0.848379	0.132859	-0.708137	-0.4573	-0.753506	1.17639	-0.879463	2.56394	-0.638187	0.915094	0.144672	-0.175496	0.502912	-0.921628	-1.01294	2.04302	0.857926	0.711221	1.30979	-0.565955	-0.884463	-0.521224	-0.676622	-0.922034	0.842226
S000003651	ASF1	YJL115W	chromatin assembly complex	histone binding	DNA damage response, signal transduction resulting in induction of apoptosis	response to stress	362	8	0.684472	-0.510667	-0.504694	-0.325801	-0.664802	-0.508653	1.30859	-0.689656	1.2144	0.245501	-0.222221	-0.789539	-0.620216	-0.580228	-0.277193	-0.430775	0.922055	-0.541789	-0.275773	-0.100196	1.02997	-0.493963	-0.438702	-0.497824	2.98512	0.261764	-0.250467	-0.269251	-0.718758	-0.653434	-0.634077	-0.591595	1.40872	-0.0668089	-0.208529	2.92213	-0.73265	-0.589394	-0.782253	-0.802755	-0.0121525
S000000399	MSI1	YBR195C	chromatin silencing complex, chromatin assembly complex, chromatin assembly complex	molecular_function unknown	DNA repair, nucleosome assembly, chromatin silencing, RAS protein signal transduction	DNA metabolism	365	8	1.03465	-0.199051	-0.585737	-0.508129	-0.657877	-0.499114	0.223302	-0.722256	1.04261	0.238216	0.256411	-0.563674	-0.692779	-0.7165	-0.396918	-0.303137	0.635932	-0.125655	-0.191757	-0.106366	1.28981	-0.504588	-0.237857	-0.672131	2.52239	0.0672268	-0.578565	0.0317675	-0.657162	-0.328192	-0.625938	-0.56491	1.18345	-0.144665	-0.642484	2.65329	-0.605925	-0.684563	-0.345264	-0.749268	0.212404
S000004570	CAC2	YML102W	chromosome, pericentric region, chromatin assembly complex	molecular_function unknown	DNA repair, nucleosome assembly, chromatin silencing	DNA metabolism	363	8	0.627285	-0.133872	-0.536132	-0.00798801	-0.594933	-0.55051	0.0457204	-0.657675	1.25095	0.393371	-0.0974378	-0.569431	-0.621887	-0.642624	-0.232051	-0.520861	0.741892	-0.365118	-0.0317272	-0.0997949	0.889768	-0.491789	0.0250419	-0.621862	2.63527	-0.0791665	-0.536554	-0.144773	-0.51589	-0.40809	-0.561541	-0.564087	1.68001	-0.292683	-0.553073	2.0688	-0.501399	-0.617137	-0.485593	-0.704056	0.243794
S000006222	RLF2	YPR018W	chromosome, pericentric region, nucleus, chromatin assembly complex	molecular_function unknown	nucleosome assembly	DNA metabolism	364	8	0.678284	-0.199796	-0.542052	0.12368	-0.650246	-0.598341	0.28579	-0.699882	1.05177	0.592889	-0.204889	-0.669212	-0.649203	-0.712806	0.0219102	-0.596066	0.522962	-0.300253	-0.344563	-0.21224	1.5347	-0.485214	0.128083	-0.686467	2.20498	0.0105072	-0.522539	0.0513145	-0.516777	-0.494261	-0.575749	-0.641736	0.923568	-0.372907	-0.568592	3.08054	-0.555342	-0.671492	-0.523983	-0.75637	-0.0363062
S000005770	ESA1	YOR244W	histone acetyltransferase complex, histone acetyltransferase complex	histone acetyltransferase activity	regulation of cell cycle, regulation of transcription from Pol II promoter, histone acetylation	cell cycle	350	8	0.652726	-0.433998	-0.547598	-0.160059	-0.442228	-0.665935	3.34094	-0.644643	0.0801088	0.666957	-0.207745	-0.484792	-0.436232	-0.589843	-0.231818	-0.534149	-0.0803232	-0.219781	-0.53971	-0.330407	1.29209	-0.236597	-0.101381	-0.579458	0.927768	1.52083	-0.528612	0.139983	-0.27354	-0.61689	-0.615952	-0.641997	-0.0369524	-0.0186512	-0.507261	4.75537	-0.523946	-0.468319	-0.747026	-0.7338	0.282314
S000003617	ARP4	YJL081C	histone acetyltransferase complex, nuclear chromatin, SWR1 complex, SWR1 complex, nucleus	chromatin binding, histone acetyltransferase activity	establishment and/or maintenance of chromatin architecture, establishment and/or maintenance of chromatin architecture, chromatin remodeling, regulation of transcription, DNA-dependent, regulation of transcription from Pol II promoter, histone acetylation	DNA metabolism, protein modification, transcription	356	8	1.18556	-0.352025	-0.493274	-0.641646	-0.663839	-0.885163	1.27862	0.773361	0.0814882	2.18743	-0.412269	-0.533249	-0.315317	-0.795557	-0.205898	-0.713607	-0.00271914	0.673108	-0.245672	-0.472134	1.74282	-0.385892	-0.806727	-0.623954	1.0591	1.03715	-0.567658	-0.0562183	-0.535895	0.0111516	-0.530803	-0.956659	0.945588	-0.108915	-0.364156	3.30551	-0.882342	-0.574181	-0.944348	-1.08542	0.472205
S000002718	SUM1	YDR310C	histone deacetylase complex, histone deacetylase complex, nucleus	transcriptional repressor activity	chromatin silencing at telomere, regulation of mitosis, regulation of mitosis, chromatin silencing at silent mating-type cassette (sensu Fungi)	cell cycle	346	8	0.772401	-0.242215	-0.473814	0.00406274	-0.551524	-0.469623	0.0253273	-0.791018	0.451216	0.465152	0.123849	-0.649626	-0.41927	-0.52425	-0.397036	0.227926	-0.160822	-0.0809267	-0.523219	-0.0943359	0.797975	-0.487998	1.27687	-0.671843	0.345416	0.302729	-0.654099	1.33175	-0.490832	-0.706473	-0.456942	-0.473119	0.784455	-0.303364	-0.775491	3.45524	-0.612343	-0.659306	-0.790596	-0.393047	-0.1463
S000002157	NHP6B	YBR089C-A	nuclear chromatin	chromatin binding	establishment and/or maintenance of chromatin architecture, regulation of transcription from Pol II promoter, regulation of transcription from Pol III promoter, regulation of transcription from Pol III promoter, regulation of transcription from Pol III promoter	DNA metabolism	358	8	1.45681	0.214549	-0.820987	-0.592929	-0.445408	-0.642113	3.18233	-0.885384	0.358676	1.61499	-0.0395744	-0.718611	-0.366745	-0.637602	-0.538337	-0.10851	-0.0503662	0.345914	-0.386738	-0.467876	0.879493	-0.563187	-0.188206	-0.557081	0.551576	0.15804	-0.503065	0.625272	-0.795182	-0.643188	0.0296589	-0.431178	0.354324	-0.158503	-0.290345	3.59284	-0.846937	-0.718635	-0.890646	-0.773936	0.892426
S000006256	NHP6A	YPR052C	nuclear chromatin	chromatin binding, chromatin binding	establishment and/or maintenance of chromatin architecture, regulation of transcription from Pol II promoter, regulation of transcription from Pol II promoter, regulation of transcription from Pol III promoter, regulation of transcription from Pol III promoter, regulation of transcription from Pol III promoter	DNA metabolism	359	8	1.65232	0.0720476	-0.791113	-0.598191	-0.618236	-0.599042	2.84116	-0.939283	0.626007	1.30323	-0.0673939	-0.762357	-0.31329	-0.660325	-0.506368	-0.058124	0.0621901	0.200104	0.0598615	-0.45402	0.693002	-0.778401	0.0361878	-0.496144	0.956447	0.21781	-0.68797	0.569517	-0.940387	-0.712094	0.20096	-0.476221	0.696215	-0.0236665	-0.443157	3.41663	-0.820955	-0.754361	-0.954338	-0.781965	0.872117
S000002633	HTA1	YDR225W	nuclear nucleosome	DNA binding	chromatin assembly/disassembly	DNA metabolism	347	8	2.313	-0.299571	-0.659196	-0.282496	-0.63184	-0.519231	1.66615	-0.787065	0.987204	0.292432	0.225545	-0.708749	-0.546328	-0.764789	-0.37327	-0.10932	0.592453	0.204456	-0.359343	-0.483943	0.621818	-0.585184	-0.0955429	-0.513607	1.61391	0.154339	-0.590599	0.0629191	-0.591249	-0.796576	-0.345549	-0.376731	1.06389	-0.331852	-0.623624	4.35954	-0.740006	-0.665957	-0.502873	-0.823195	0.179491
S000000099	HTA2	YBL003C	nuclear nucleosome	DNA binding	chromatin assembly/disassembly	DNA metabolism	348	8	2.95114	-0.0506957	-0.563279	-0.33361	-0.615581	-0.571374	0.946698	-0.802739	0.959335	0.102319	-0.147769	-0.747744	-0.401635	-0.691659	-0.257315	0.0989692	0.479011	0.444609	-0.190846	-0.46911	0.506485	-0.54229	-0.254559	-0.460745	1.75317	0.12409	-0.599799	0.284599	-0.628052	-0.739571	-0.208488	-0.584313	1.04452	-0.266733	-0.619336	4.42997	-0.725199	-0.568063	-0.509007	-0.802926	0.390934
S000000148	SAS3	YBL052C	nuclear nucleosome	histone acetyltransferase activity, acetyltransferase activity	chromatin silencing at telomere, chromatin modification, chromatin silencing at silent mating-type cassette (sensu Fungi)	DNA metabolism	351	8	0.909999	-0.222796	-0.545433	-0.418948	-0.662555	-0.664187	2.19824	-0.855915	0.641565	0.503006	-0.385655	-0.414668	-0.295199	-0.728024	-0.22302	-0.41958	0.465094	-0.122618	-0.324738	-0.106245	1.49102	-0.452941	-0.257614	-0.654859	1.02483	0.97203	-0.372823	-0.0227899	-0.468802	-0.612399	-0.357103	-0.507665	0.749849	-0.388676	-0.517781	3.84659	-0.604184	-0.574674	-0.79303	-0.737802	0.253366
S000004975	HHF2	YNL030W	nuclear nucleosome	DNA binding	chromatin assembly/disassembly	DNA metabolism	352	8	0.85199	-0.341205	-0.556956	-0.222887	-0.527501	-0.566984	2.28518	-0.590105	0.347772	0.247227	0.0299996	-0.510109	-0.361159	-0.477428	-0.262321	-0.405159	0.323759	-0.16734	-0.44546	-0.387029	1.12185	-0.406448	-0.0215647	-0.456831	1.22277	0.517625	-0.554384	0.258669	-0.574531	-0.607417	-0.509423	-0.488471	-0.42173	-0.476221	-0.538868	5.70151	-0.631798	-0.633101	-0.660283	-0.604075	0.143262
S000000213	HHF1	YBR009C	nuclear nucleosome	DNA binding	chromatin assembly/disassembly	DNA metabolism	353	8	0.862952	-0.259965	-0.597101	-0.129372	-0.511019	-0.596518	2.22092	-0.628478	0.447019	0.253503	-0.0170001	-0.515118	-0.397112	-0.483154	-0.273567	-0.428298	0.394618	-0.090874	-0.459471	-0.403774	1.11677	-0.438663	-0.0171734	-0.470268	1.28006	0.458626	-0.562834	0.333958	-0.590217	-0.614602	-0.538648	-0.503364	-0.336983	-0.378008	-0.573875	5.64196	-0.672773	-0.671735	-0.688104	-0.635928	0.140575
S000004976	HHT2	YNL031C	nuclear nucleosome	DNA binding	chromatin assembly/disassembly	DNA metabolism	354	8	0.797558	-0.334229	-0.471271	-0.388614	-0.508837	-0.501406	2.25392	-0.584707	0.300189	0.14844	-0.0347199	-0.50653	-0.262567	-0.437217	-0.280835	-0.305133	0.187891	-0.0983235	-0.414749	-0.37513	1.29088	-0.342329	-0.187944	-0.446916	1.04507	0.503648	-0.530497	0.222237	-0.477111	-0.573826	-0.497707	-0.453247	-0.594199	-0.586217	-0.59857	6.05743	-0.59857	-0.59857	-0.59857	-0.59857	0.141913
S000002632	HTB1	YDR224C	nuclear nucleosome, nuclear nucleosome	DNA binding, DNA binding	chromatin assembly/disassembly, chromatin assembly/disassembly, chromatin assembly/disassembly	DNA metabolism	349	8	0.852792	-0.434639	-0.453892	-0.210302	-0.489004	-0.745726	2.57908	-0.810006	0.687483	0.209934	0.505052	-0.607843	-0.55976	-0.80606	-0.487804	-0.0506142	0.18325	0.111854	-0.0257036	-0.61724	1.07063	-0.214458	0.11928	-0.604461	1.84822	0.212329	-0.681824	0.271069	-0.31883	-0.695809	-0.739985	-0.702081	1.25311	-0.411188	-0.793563	4.55294	-0.58227	-0.717411	-0.693677	-0.804232	0.270103
S000000214	HHT1	YBR010W	nuclear nucleosome, nucleus	DNA binding	chromatin assembly/disassembly	DNA metabolism	355	8	0.891362	-0.354206	-0.484742	-0.397333	-0.51618	-0.519578	2.23184	-0.602128	0.303518	0.191121	-0.0540761	-0.527638	-0.276664	-0.461549	-0.25999	-0.26242	0.178893	0.00855236	-0.430677	-0.395166	1.32299	-0.357961	-0.200087	-0.461696	1.07502	0.490709	-0.546494	0.257998	-0.481794	-0.589663	-0.496842	-0.469431	-0.519087	-0.579095	-0.608743	5.97865	-0.597118	-0.615341	-0.613238	-0.615192	0.155338
S000002635	SIR4	YDR227W	nuclear telomere cap complex, chromatin silencing complex, nuclear telomeric heterochromatin	structural constituent of chromatin, histone binding	loss of chromatin silencing during replicative cell aging, double-strand break repair via nonhomologous end-joining, chromatin silencing	DNA metabolism	366	8	0.522048	-0.0745956	-0.550097	-0.230527	-0.501388	-0.533152	-0.107587	-0.719921	1.62086	0.373914	0.193941	-0.593645	-0.591404	-0.56818	-0.379054	-0.456354	1.48294	-0.144628	-0.414295	-0.0787562	0.923055	-0.551704	-0.252167	-0.583883	2.03707	0.084672	-0.557946	0.161316	-0.493038	-0.611556	-0.607765	-0.534705	0.633492	-0.198173	-0.544655	3.74772	-0.543632	-0.608115	-0.669112	-0.681656	0.194272
S000003288	RSC1	YGR056W	nucleosome remodeling complex	molecular_function unknown	chromatin remodeling	DNA metabolism	367	8	-0.0896259	-0.555555	-0.657269	0.98446	-0.713672	-0.776237	3.69421	-0.352487	0.284294	0.964576	-0.436986	-0.625451	-0.416378	-0.388956	-0.0902555	-0.515271	0.0887147	-0.285938	-0.557883	-0.578669	0.591654	-0.604542	2.15948	-0.527817	0.573364	0.332322	-0.448198	0.0300436	-0.520308	-0.589888	-0.356469	-0.574529	0.260823	-0.162558	-0.61831	2.59549	-0.648985	-0.471166	-0.578285	-0.489163	-0.0629067
S000004349	RSC2	YLR357W	nucleosome remodeling complex	molecular_function unknown	chromatin remodeling, sister chromatid cohesion	cell cycle	368	8	-0.0010507	-0.575194	-0.714152	0.760351	-0.676041	-0.698208	3.77667	-0.477862	0.121935	0.851336	-0.364028	-0.656278	-0.448241	-0.43339	-0.162663	-0.398832	-0.0820204	-0.332736	-0.59127	-0.639766	0.661621	-0.435937	2.07827	-0.400267	0.440276	0.413803	-0.510452	-0.0282685	-0.290345	-0.628778	-0.309062	-0.582734	0.303618	0.166449	-0.681533	2.68	-0.661864	-0.530598	-0.678974	-0.567812	0.126282
S000005306	SNF12	YNR023W	nucleosome remodeling complex, SWI/SNF complex	general RNA polymerase II transcription factor activity	chromatin remodeling	DNA metabolism	370	8	-0.0822115	-0.431624	-0.474761	-0.452205	-0.441696	-0.490705	4.64021	-0.0353241	-0.273751	0.349473	-0.200635	-0.481665	-0.066285	-0.263305	-0.165903	-0.340076	-0.301758	-0.0478132	-0.387876	-0.252225	0.383663	-0.345153	-0.190447	-0.320296	0.269683	0.143181	-0.194091	0.189671	-0.490705	-0.452985	-0.368957	-0.430172	-0.206895	-0.182516	-0.251362	4.10856	-0.453163	-0.440013	-0.403283	-0.408789	-0.255055
S000003712	SWI3	YJL176C	nucleosome remodeling complex, SWI/SNF complex	general RNA polymerase II transcription factor activity	chromatin remodeling	DNA metabolism	371	8	0.100995	-0.381243	-0.531444	-0.447938	-0.487173	-0.489175	4.49614	-0.252022	-0.222911	0.430314	-0.188511	-0.491554	-0.119347	-0.301392	-0.0347509	-0.342766	-0.255629	-0.0522965	-0.416012	-0.209471	0.416654	-0.302446	-0.141381	-0.343014	0.330848	0.266594	-0.26784	0.16265	-0.458131	-0.513607	-0.352794	-0.383644	-0.207951	-0.211439	-0.304769	4.21501	-0.476296	-0.483881	-0.472218	-0.448314	-0.205089
S000002480	SNF11	YDR073W	nucleosome remodeling complex, SWI/SNF complex	general RNA polymerase II transcription factor activity	chromatin remodeling	DNA metabolism	372	8	-0.11089	-0.379134	-0.414122	-0.465896	-0.520121	-0.524147	4.50846	-0.12331	-0.299764	0.398409	-0.317522	-0.466277	-0.0240498	-0.245359	-0.0902817	-0.303347	-0.327422	0.0638322	-0.370634	-0.22145	0.384823	-0.3395	-0.177508	-0.350102	0.361317	0.422338	-0.176704	0.133764	-0.546544	-0.478866	-0.390735	-0.449086	-0.095175	-0.321125	-0.217665	3.95484	-0.466974	-0.509158	-0.343982	-0.390607	-0.213276
S000001017	SNF6	YHL025W	nucleosome remodeling complex, SWI/SNF complex	general RNA polymerase II transcription factor activity	chromatin remodeling	DNA metabolism	373	8	0.026616	-0.485122	-0.485389	-0.483571	-0.485389	-0.485389	4.72605	-0.226808	-0.285875	0.42846	-0.314406	-0.448705	-0.0255851	-0.275174	-0.024822	-0.404631	-0.307446	-0.0644228	-0.319327	-0.294324	0.382508	-0.359158	-0.0879419	-0.297418	0.412311	0.156165	-0.242899	0.11018	-0.485389	-0.407449	-0.357094	-0.405185	-0.328977	-0.259429	-0.257453	3.99157	-0.373908	-0.474895	-0.412568	-0.376069	-0.222721
S000000493	SNF5	YBR289W	nucleosome remodeling complex, SWI/SNF complex	general RNA polymerase II transcription factor activity	chromatin remodeling	DNA metabolism	374	8	-0.448438	-0.448449	-0.448449	-0.448449	-0.448449	-0.448449	5.23797	-0.362068	-0.232871	0.366716	-0.298349	-0.388049	-0.104204	-0.260961	-0.0921303	-0.355907	-0.244651	-0.0300426	-0.33891	-0.255107	0.341916	-0.356421	-0.0973437	-0.30123	0.352722	0.0932441	-0.293796	0.130709	-0.434591	-0.433617	-0.315597	-0.372281	-0.241836	-0.287589	-0.285252	4.00383	-0.363342	-0.446021	-0.405541	-0.374611	-0.197293
S000005937	SWI1	YPL016W	nucleosome remodeling complex, SWI/SNF complex	general RNA polymerase II transcription factor activity	chromatin remodeling	DNA metabolism	377	8	0.762448	-0.490681	-0.527088	-0.518813	-0.489232	-0.554651	4.36932	-0.317256	-0.285701	0.427058	-0.254451	-0.545984	-0.156893	-0.320496	0.095584	-0.246031	-0.281607	0.0984363	-0.401705	-0.28779	0.374867	-0.345229	-0.145959	-0.41516	0.333801	0.255749	-0.175084	0.301484	-0.547776	-0.565763	-0.416278	-0.390134	-0.187003	-0.2817	-0.333224	4.19385	-0.331612	-0.507336	-0.526923	-0.423072	-0.0168701
S000005816	SNF2	YOR290C	nucleosome remodeling complex, SWI/SNF complex	general RNA polymerase II transcription factor activity	chromatin remodeling	DNA metabolism	378	8	1.58397	-0.556118	-0.578942	-0.576179	-0.578942	-0.578942	4.30205	-0.441618	-0.246511	0.402913	-0.273737	-0.529561	-0.166704	-0.375749	0.0929575	-0.324425	-0.26449	-0.0781944	-0.381026	-0.300083	0.463902	-0.347462	-0.0661066	-0.378435	0.507261	0.266357	-0.180654	0.0582597	-0.497506	-0.500875	-0.387605	-0.452921	-0.207488	-0.330734	-0.299543	4.30563	-0.399493	-0.526627	-0.489189	-0.427019	-0.0488835
S000004534	POB3	YML069W	nucleus	chromatin binding	DNA-dependent DNA replication, chromatin assembly/disassembly, chromatin remodeling	DNA metabolism	357	8	1.70396	0.0651211	-0.643755	-0.364357	-0.723235	-0.662963	1.39581	-0.752007	0.477018	1.87512	-0.00293808	-0.835496	-0.359288	-0.573557	-0.358102	-0.639439	-0.0899507	-0.35099	-0.552721	-0.364299	1.68153	-0.770777	-0.335152	-0.154763	1.06533	0.20165	-0.583859	0.787389	-0.761674	-0.921587	-0.224814	-0.441734	0.498909	0.532914	-0.196016	2.58647	-0.911733	-0.81886	-0.617967	-0.937202	-0.00492619
S000000449	ISW1	YBR245C	nucleus	ATPase activity, ATPase activity	chromatin remodeling, chromatin remodeling, chromatin remodeling	DNA metabolism	360	8	1.21356	-0.424196	-0.692273	-0.443778	-0.746936	-0.610307	2.12426	-0.110378	0.376006	0.135177	0.306204	-0.738563	-0.574275	-0.457424	0.604745	-0.0551997	-0.252226	-0.244761	-0.53689	-0.264526	1.4967	-0.271195	-0.0254897	-0.158054	1.15849	-0.115414	-0.244411	0.128708	-0.478512	-0.762075	-0.215813	-0.444887	-0.287451	0.547815	-0.292311	3.15224	-0.62152	-0.703782	-0.704542	-0.698861	-0.131757
S000005831	ISW2	YOR304W	nucleus, chromatin accessibility complex, chromatin accessibility complex	ATPase activity, ATPase activity	chromatin remodeling, chromatin remodeling, chromatin remodeling, chromatin silencing at telomere, negative regulation of transcription from Pol II promoter by pheromones	DNA metabolism, transcription	361	8	1.20279	-0.0770163	-0.608036	-0.520657	-0.418583	-0.618388	1.66411	-0.4302	0.265567	0.41577	-0.0942533	-0.480131	-0.352656	-0.426092	0.31517	-0.36679	-0.226482	0.255926	-0.528348	-0.381739	1.54894	-0.312281	-0.0182751	-0.396454	1.01015	0.23496	-0.464052	0.106129	-0.455008	-0.445513	-0.248823	-0.607055	0.0729084	0.0307645	-0.409939	2.7546	-0.566136	-0.669721	-0.483683	-0.4921	0.0057261
S000006238	ARP7	YPR034W	nucleus, nucleosome remodeling complex, SWI/SNF complex	general RNA polymerase II transcription factor activity	chromatin remodeling	DNA metabolism	375	8	-0.438313	-0.522053	-0.522053	-0.522053	-0.522053	-0.522053	4.18619	0.883758	-0.24612	0.535352	-0.33612	-0.490079	-0.0572919	-0.211467	-0.0839456	-0.406857	-0.241368	-0.02576	-0.358754	-0.297924	0.495927	-0.382112	-0.0473302	-0.29901	0.37833	0.111107	-0.183115	0.123927	-0.499397	-0.396129	-0.378699	-0.459318	-0.21479	-0.342115	-0.157165	3.85968	-0.520313	-0.439421	-0.405169	-0.475774	-0.19676
S000004636	ARP9	YMR033W	nucleus, nucleosome remodeling complex, SWI/SNF complex	general RNA polymerase II transcription factor activity	chromatin remodeling	DNA metabolism	376	8	-0.522118	-0.522118	-0.522118	-0.522118	-0.522118	-0.522118	4.19493	0.905657	-0.260622	0.527115	-0.317523	-0.49207	-0.0359499	-0.201969	-0.100152	-0.409126	-0.245079	-0.0447459	-0.348412	-0.316099	0.478649	-0.390515	-0.0290898	-0.254046	0.39474	0.11548	-0.16742	0.107927	-0.500886	-0.40603	-0.333792	-0.446747	-0.262463	-0.322582	-0.165049	3.85049	-0.521147	-0.423224	-0.418025	-0.462209	-0.217599
S000006050	TAF14	YPL129W	transcription factor TFIID complex, transcription factor TFIIF complex, nucleosome remodeling complex, SWI/SNF complex, chromatin remodeling complex	general RNA polymerase II transcription factor activity, general RNA polymerase II transcription factor activity	G1-specific transcription in mitotic cell cycle, G1-specific transcription in mitotic cell cycle, chromatin remodeling, transcription initiation from Pol II promoter, transcription initiation from Pol II promoter	cell cycle, transcription	369	8	0.328281	-0.170776	-0.535827	-0.45521	-0.54438	-0.515661	3.1448	0.0665246	-0.241147	0.900111	-0.229966	-0.362466	-0.176675	-0.334457	-0.150026	-0.401755	-0.303169	0.229125	-0.429793	-0.291391	0.686857	-0.418071	-0.171735	-0.265571	0.358868	0.285389	-0.193974	0.268985	-0.48798	-0.388667	-0.363046	-0.432027	-0.209334	-0.0489215	-0.162105	3.14617	-0.569324	-0.487266	-0.499466	-0.553609	-0.311901
S000000022	LTE1	YAL024C	bud	guanyl-nucleotide exchange factor activity	regulation of exit from mitosis	cell cycle	380	9	0.044467	0.821627	-0.509084	1.32682	-0.640701	-0.6567	-0.742877	-0.71837	-0.0966626	2.49313	0.123053	0.460153	-0.689078	-0.78116	1.03869	-0.698933	-0.155257	0.281669	-0.493514	0.0342433	-0.569429	-0.384439	1.6551	-0.688563	-0.284423	1.83916	-0.436078	-0.643434	0.604938	-0.478631	-0.588775	-0.687538	0.445502	-0.125729	0.0261194	-0.273238	-0.556232	-0.589594	-0.338162	-0.76946	-0.529266
S000004659	BUB2	YMR055C	spindle pole body, spindle pole body	GTPase activator activity	mitotic spindle checkpoint, mitotic spindle checkpoint	cell cycle	382	9	-0.142797	0.136599	-0.49235	2.17984	-0.680828	-0.651656	-0.73163	-0.605145	0.847456	1.77516	0.0385619	-0.281689	-0.666586	-0.726402	1.03433	-0.65665	0.694126	-0.0317067	-0.542684	-0.172639	-0.595054	-0.39077	2.34797	-0.722001	0.419006	0.955841	-0.425206	-0.601632	0.695479	-0.538328	-0.656312	-0.719735	1.29384	-0.325454	-0.272496	-0.34639	-0.659468	-0.621252	-0.528885	-0.729707	-0.428755
S000000787	CIN8	YEL061C	kinesin complex, spindle microtubule	microtubule motor activity	mitotic sister chromatid segregation, mitotic anaphase B, mitotic spindle assembly (sensu Fungi)	cell cycle	384	9	0.318453	-0.18601	-0.563554	3.1316	-0.662483	-0.63456	-0.756418	-0.448803	-0.332755	3.63853	-0.258072	-0.589542	-0.670898	-0.676441	0.631695	-0.569668	-0.217468	0.146699	-0.636633	-0.259932	-0.415694	0.0572402	1.83831	-0.500029	-0.00616214	0.128919	-0.54831	-0.414773	1.2488	-0.500454	-0.459546	-0.632322	0.38743	0.254695	-0.287073	-0.216358	-0.756198	-0.437545	-0.658421	-0.554894	-0.0196332
S000002186	MPS1	YDL028C	condensed nuclear chromosome kinetochore, spindle pole body	protein threonine/tyrosine kinase activity	mitotic spindle checkpoint, spindle pole body duplication (sensu Saccharomyces)	cell cycle	387	9	-0.11339	-0.0791642	-0.439079	2.35254	-0.502332	-0.504644	-0.601082	-0.584821	0.281238	1.97346	-0.269475	-0.324595	-0.621019	-0.570615	0.61315	-0.435529	0.0763031	0.210407	-0.456539	-0.347286	-0.485548	-0.284197	1.99844	-0.55304	0.529865	0.292545	-0.490419	-0.168969	0.772637	-0.526212	-0.418368	-0.458094	0.943412	-0.119821	-0.295888	-0.307844	-0.560066	-0.544949	-0.229271	-0.337477	-0.633264
S000006130	IPL1	YPL209C	kinetochore microtubule, spindle microtubule	protein kinase activity, protein kinase activity	chromosome segregation, microtubule/kinetochore interaction	cell cycle	388	9	0.530808	-0.187906	-0.646402	3.22723	-0.734813	-0.540002	-0.687982	-0.664438	-0.273427	2.09917	-0.149121	-0.526009	-0.719529	-0.759525	1.17589	-0.694056	-0.494364	0.477948	-0.632162	-0.201791	-0.35859	-0.351489	2.7446	-0.658062	0.232617	0.327849	-0.339862	-0.110834	0.639275	-0.397973	-0.438477	-0.624732	0.961982	-0.180927	-0.401353	0.292557	-0.558472	-0.710614	-0.235381	-0.765664	-0.0209206
S000003345	DAM1	YGR113W	condensed nuclear chromosome kinetochore, spindle, kinetochore microtubule, DASH complex, DASH complex	structural constituent of cytoskeleton	mitotic spindle assembly (sensu Fungi)	cell cycle	389	9	-0.145486	-0.362287	-0.5261	3.63825	-0.516256	-0.482147	-0.620449	-0.477121	-0.503885	1.68183	-0.253492	-0.578442	-0.597063	-0.447464	0.998633	-0.566451	-0.45253	-0.280003	-0.57864	-0.093651	-0.423105	-0.129918	3.01275	-0.406693	0.06704	0.39028	-0.426193	-0.0353673	0.936036	-0.502884	-0.564981	-0.53576	0.362311	0.081025	-0.337043	0.274283	-0.564757	-0.620449	-0.46114	-0.584667	-0.319498
S000003550	MAD3	YJL013C	nucleus	molecular_function unknown	mitotic spindle checkpoint, mitotic spindle checkpoint	cell cycle	390	9	-0.00214522	-0.25826	-0.450956	2.79999	-0.555534	-0.606882	-0.697738	-0.665019	1.10272	0.633338	0.112334	-0.472161	-0.636333	-0.663532	0.955831	-0.697738	0.406452	-0.51702	0.264505	-0.259855	-0.631987	-0.522979	2.65352	-0.638126	1.28235	0.160923	-0.561307	-0.415949	0.529632	-0.529649	-0.59027	-0.607174	2.43243	-0.389228	-0.447283	-0.28717	-0.64354	-0.657851	-0.627341	-0.639897	0.204586
S000003567	MAD2	YJL030W	condensed nuclear chromosome kinetochore, nuclear pore	molecular_function unknown	mitotic spindle checkpoint, mitotic spindle checkpoint	cell cycle	391	9	-0.160132	-0.318426	-0.463932	2.86902	-0.606538	-0.603322	-0.667764	-0.648477	0.949733	0.723092	0.157176	-0.545802	-0.645375	-0.640792	1.34723	-0.653176	0.39101	-0.533109	-0.454533	0.010038	-0.561339	-0.397	2.9083	-0.630937	0.857206	0.34352	-0.423342	-0.355805	0.667001	-0.577957	-0.606292	-0.675731	1.51641	-0.359381	-0.451445	-0.137659	-0.564758	-0.658889	-0.587673	-0.669227	-0.460203
S000005552	BUB3	YOR026W	condensed nuclear chromosome kinetochore	molecular_function unknown	mitotic spindle checkpoint	cell cycle	393	9	0.071136	-0.344512	-0.357375	3.01197	-0.605125	-0.618888	-0.733076	-0.701633	0.831498	0.823291	-0.0577143	-0.477807	-0.547876	-0.63305	0.892761	-0.670392	0.289193	-0.479342	-0.17252	-0.204597	-0.544565	-0.340656	2.78501	-0.65983	0.869872	0.265967	-0.512896	-0.269975	0.599978	-0.542581	-0.535034	-0.640798	1.86574	-0.520906	-0.34518	-0.0633854	-0.487867	-0.683682	-0.59858	-0.649305	-0.123395
S000003330	ESP1	YGR098C	nucleus, cytoplasm, mitochondrion, spindle	cysteine-type endopeptidase activity	regulation of exit from mitosis, regulation of exit from mitosis	cell cycle	395	9	-0.0557637	-0.329623	-0.43391	3.45559	-0.51802	-0.515367	-0.717536	-0.649895	-0.179319	1.0156	0.280362	-0.599432	-0.674439	-0.678687	1.76923	-0.614355	-0.403621	-0.305337	-0.648276	0.0828753	-0.463429	-0.384198	3.8099	-0.631059	0.359799	0.163108	-0.454973	-0.284861	0.785695	-0.596456	-0.485962	-0.660495	1.74672	-0.0406567	-0.314051	-0.29888	-0.627018	-0.684526	-0.594574	-0.66454	-0.382557
S000006177	CLN2	YPL256C	nucleus, nucleus, nucleus, cytoplasm, cytoplasm, cytoplasm, cytoplasm, cytoplasm	cyclin-dependent protein kinase regulator activity	regulation of cyclin dependent protein kinase activity, re-entry into mitotic cell cycle after pheromone arrest	cell cycle	397	9	0.454678	0.715038	-0.51049	1.09956	0.257241	-0.837978	-0.918912	-0.833632	-0.707127	1.10306	2.34778	-0.296601	-0.840957	-0.80085	3.61636	-0.642082	-0.459751	1.12351	-0.56847	0.628202	-0.531081	-0.316518	0.176092	-0.864038	-0.166928	0.773851	-0.110378	0.0772346	0.0594566	-0.482804	-0.670313	-0.853866	1.34102	-0.0557702	0.11453	-0.265978	-0.655436	-0.758225	-0.564748	-0.595186	0.0396552
S000004812	CLN1	YMR199W	nucleus, cytoplasm	cyclin-dependent protein kinase regulator activity	regulation of cyclin dependent protein kinase activity	cell cycle	398	9	0.73794	0.654118	-0.545615	0.902866	-0.157793	-0.821755	-0.917688	-0.775006	-0.481911	0.80347	2.13079	-0.15075	-0.85798	-0.823422	4.23596	-0.736341	-0.403674	1.34205	-0.704207	0.266053	-0.477907	-0.344923	0.587722	-0.783532	-0.166224	0.894677	-0.2205	-0.130532	0.0255416	-0.455137	-0.815367	-0.771939	1.14038	-0.125005	0.080534	-0.17277	-0.650311	-0.785467	-0.611292	-0.420934	-0.304534
S000004069	SIC1	YLR079W	nucleus, nucleus, cytoplasm	protein binding, kinase inhibitor activity	regulation of cyclin dependent protein kinase activity, regulation of cyclin dependent protein kinase activity, regulation of cyclin dependent protein kinase activity, regulation of cyclin dependent protein kinase activity, G1/S transition of mitotic cell cycle	cell cycle	399	9	0.683269	-0.244609	-0.52417	1.74803	-0.221529	-0.702999	-0.803321	-0.811744	-0.44504	0.161747	2.53765	-0.538498	-0.783245	-0.741415	3.80505	-0.747008	-0.335813	-0.0185965	-0.621116	0.788951	-0.489569	-0.518329	1.51388	-0.751491	0.0621596	0.60973	-0.109286	-0.000261643	0.220557	-0.767243	-0.711773	-0.728298	1.46261	-0.0151363	-0.413458	-0.298661	-0.690863	-0.784912	-0.351029	-0.569317	-0.249365
S000002314	CLB3	YDL155W	nucleus, cytoplasm	cyclin-dependent protein kinase regulator activity	regulation of cyclin dependent protein kinase activity, S phase of mitotic cell cycle, S phase of mitotic cell cycle, G2/M transition of mitotic cell cycle, G2/M transition of mitotic cell cycle	cell cycle	402	9	0.46076	-0.250629	-0.458922	1.98363	-0.554461	-0.535924	-0.880865	-0.732735	-0.371252	1.33052	1.23008	-0.677339	-0.752738	-0.697531	2.99123	-0.726392	-0.528549	-0.158189	-0.674683	1.2253	-0.651832	-0.402364	2.20284	-0.782759	-0.0232965	0.517578	-0.325447	-0.300902	0.615115	-0.656237	-0.467587	-0.680673	1.20102	-0.359429	-0.171324	0.138449	-0.761599	-0.534816	-0.707842	-0.555699	-0.157714
S000004200	CLB4	YLR210W	nucleus, spindle pole body	cyclin-dependent protein kinase regulator activity	regulation of cyclin dependent protein kinase activity, S phase of mitotic cell cycle, S phase of mitotic cell cycle, G2/M transition of mitotic cell cycle, G2/M transition of mitotic cell cycle	cell cycle	403	9	0.440619	-0.207664	-0.607885	1.97438	-0.649069	-0.513642	-0.834904	-0.615608	-0.305231	1.59312	1.19941	-0.698161	-0.738104	-0.652082	2.9422	-0.752515	-0.452842	0.0175968	-0.744601	1.04579	-0.685731	-0.467487	2.3286	-0.722305	0.009219	0.4846	-0.385326	-0.199219	0.697818	-0.628767	-0.612776	-0.67378	1.15185	-0.34872	-0.232926	0.108234	-0.758913	-0.646807	-0.575308	-0.535512	-0.288096
S000006323	CLB2	YPR119W	nucleus, cytoplasm, cytoplasm	cyclin-dependent protein kinase regulator activity	regulation of cyclin dependent protein kinase activity, G2/M transition of mitotic cell cycle, G2/M transition of mitotic cell cycle	cell cycle	405	9	0.362045	0.273291	-0.60685	1.52519	-0.548298	-0.713751	-0.836326	-0.843596	-0.307617	1.47112	1.69289	-0.519309	-0.817788	-0.837182	2.563	-0.628062	-0.293306	0.642772	-0.724241	1.04911	-0.561114	-0.566999	1.34915	-0.819549	0.160353	0.690835	-0.447928	-0.0761562	0.332785	-0.727831	-0.605641	-0.786478	0.838196	-0.174092	-0.0602287	0.107251	-0.690035	-0.661449	-0.614092	-0.598637	-0.204592
S000003372	CBF2	YGR140W	condensed nuclear chromosome kinetochore, condensed nuclear chromosome kinetochore	DNA bending activity, centromeric DNA binding	chromosome segregation	cell cycle	406	9	-0.108557	-0.580142	-0.520468	4.36624	-0.529793	-0.54119	-0.628748	-0.665953	-0.107954	1.26026	0.325105	-0.584694	-0.49438	-0.634829	0.298437	-0.648138	-0.291935	-0.363825	-0.492794	-0.148311	-0.302956	-0.0558231	2.65902	-0.606671	0.276747	0.0754297	-0.422027	0.508844	0.453317	-0.530066	-0.482557	-0.58247	0.680219	-0.220776	-0.376766	0.937286	-0.481614	-0.630612	-0.61559	-0.663222	-0.361482
S000004700	CTF13	YMR094W	condensed nuclear chromosome kinetochore	DNA bending activity, centromeric DNA binding	centromere/kinetochore complex maturation	cell cycle	407	9	-0.614392	-0.614576	-0.614576	5.7907	-0.546667	-0.515337	-0.474867	-0.614576	-0.211128	1.07543	0.103734	-0.438992	-0.422075	-0.495819	-0.0777469	-0.444886	-0.2786	-0.260122	-0.544505	-0.129834	-0.166567	-0.00941165	2.1536	-0.347574	0.0732621	-0.0894042	-0.316005	0.554027	0.266155	-0.46145	-0.45748	-0.386108	0.426279	0.247907	-0.276395	0.596683	-0.275202	-0.595	-0.52161	-0.594345	-0.312349
S000004778	CEP3	YMR168C	condensed nuclear chromosome kinetochore, condensed nuclear chromosome kinetochore	DNA bending activity, centromeric DNA binding	mitotic spindle checkpoint	cell cycle	408	9	-0.0864665	-0.612648	-0.464188	4.37941	-0.499	-0.505761	-0.536006	-0.612651	-0.129666	0.771104	0.281105	-0.445315	-0.349744	-0.43484	-0.0528316	-0.528314	-0.301089	-0.298823	-0.478764	-0.240677	-0.0585141	-0.114459	2.19477	-0.494008	0.077135	-0.0293007	-0.21946	0.836686	0.0880873	-0.490185	-0.322509	-0.491628	0.352127	-0.0599889	-0.239976	1.17681	-0.354966	-0.612412	-0.465586	-0.589876	-0.301346
S000001572	MIF2	YKL089W	condensed nuclear chromosome kinetochore, nucleus	centromeric DNA binding	mitotic spindle assembly (sensu Fungi)	cell cycle	409	9	-0.240974	-0.564541	-0.621075	4.31381	-0.572295	-0.418661	0.0102332	-0.574977	-0.311126	0.881954	-0.276006	-0.706241	-0.435348	-0.514468	0.428926	-0.54706	-0.381173	-0.341922	-0.570109	-0.312064	0.0158081	-0.395863	2.96832	-0.608713	0.390131	-0.177879	-0.3596	0.952211	0.0296679	-0.646061	-0.381916	-0.424721	0.261558	-0.0622497	-0.346641	1.73179	-0.390983	-0.706241	-0.660497	-0.699631	-0.118506
S000001532	CSE4	YKL049C	condensed nuclear chromosome, pericentric region, nuclear nucleosome	centromeric DNA binding	mitotic sister chromatid segregation	cell cycle	410	9	-0.127347	-0.485642	-0.681467	3.93701	-0.719039	-0.624517	0.152656	-0.717147	-0.0768241	1.24826	-0.484417	-0.70768	-0.558387	-0.563642	0.269443	-0.693304	-0.465493	-0.460685	-0.422762	-0.153382	0.0971008	-0.449259	2.78175	-0.604871	0.935607	-0.2046	-0.450618	0.905764	-0.230749	-0.568273	-0.359397	-0.570558	0.620929	-0.216989	-0.372246	2.11268	-0.536033	-0.716591	-0.692649	-0.719866	-0.0289234
S000002662	CHL4	YDR254W	condensed nuclear chromosome kinetochore	DNA binding	chromosome segregation, chromosome segregation	cell cycle	411	9	0.34887	-0.399121	-0.753692	3.85869	-0.188274	-0.734584	-0.710242	-0.838274	0.135828	1.14863	-0.0975146	-0.721343	-0.382525	-0.826115	0.168751	-0.598923	-0.17478	-0.522144	-0.491551	-0.637688	0.442621	-0.751114	2.54505	-0.332467	0.500776	0.183731	-0.509657	0.564174	-0.511411	-0.543256	-0.171446	-0.727419	1.15994	0.780878	-0.553559	1.57901	-0.605088	-0.599716	-0.905022	-0.791702	0.195422
S000001927	SMC2	YFR031C	nuclear condensin complex, nuclear condensin complex, nuclear condensin complex, nuclear condensin complex	DNA secondary structure binding, AT DNA binding, double-stranded DNA binding, ATPase activity	mitotic sister chromatid segregation, mitotic chromosome condensation, mitotic chromosome condensation, mitotic chromosome condensation	cell cycle	412	9	1.65475	-0.386051	-0.838801	2.58011	-0.660965	-0.846473	-0.837619	-0.719454	0.940126	1.21739	-0.163563	-0.949877	-0.469369	-0.835364	0.544068	-0.774067	0.0977423	-0.20337	-0.684117	-0.11545	-0.090882	-0.485839	2.46622	-0.861232	1.30715	0.696629	-0.413362	-0.199098	-0.243812	-0.673355	-0.378637	-0.925299	2.28348	-0.241368	-0.421267	1.35454	-0.750568	-0.937351	-0.855526	-0.730394	0.683072
S000002161	MCD1	YDL003W	nuclear cohesin complex	molecular_function unknown	mitotic sister chromatid cohesion, mitotic sister chromatid cohesion, mitotic sister chromatid cohesion, mitotic chromosome condensation	cell cycle	413	9	0.208482	-0.494097	-0.598485	4.04951	-0.564031	-0.540868	-0.494236	-0.642817	0.111094	0.804305	-0.183979	-0.583878	-0.53973	-0.616522	1.22708	-0.6517	-0.297363	-0.390765	-0.522681	-0.184642	-0.225322	-0.424564	3.88793	-0.574315	1.06662	0.0412397	-0.42441	-0.00745835	0.016023	-0.520537	-0.420545	-0.628466	1.63459	-0.324513	-0.450306	0.547584	-0.616086	-0.593286	-0.631663	-0.567793	-0.212323
S000001886	SMC1	YFL008W	nuclear cohesin complex, nuclear cohesin complex, nuclear cohesin complex	DNA secondary structure binding, AT DNA binding, double-stranded DNA binding, ATPase activity	mitotic sister chromatid segregation, mitotic sister chromatid cohesion	cell cycle	414	9	0.211642	-0.347871	-0.548911	4.15181	-0.645745	-0.515916	-0.510245	-0.575386	0.230359	0.876249	-0.339298	-0.598641	-0.513096	-0.574444	1.20835	-0.636974	-0.253596	-0.32129	-0.426363	-0.10776	-0.073715	-0.475641	3.52926	-0.647749	1.37589	0.193804	-0.446282	-0.118547	-0.172765	-0.517775	-0.34724	-0.63571	1.48537	-0.0168217	-0.414214	0.303878	-0.544534	-0.62611	-0.636811	-0.558183	-0.18639
S000003821	CBF1	YJR060W	kinetochore, nucleus	DNA binding, centromeric DNA binding	DNA replication and chromosome cycle, methionine biosynthesis	cell cycle	415	9	0.471916	-0.0640641	-0.927838	2.55661	0.945896	-1.03649	-0.438631	-1.30168	-0.0844239	0.61792	1.79416	-1.02501	-0.576936	-0.998571	-0.601065	0.0326075	-0.563634	0.365701	-0.388134	-0.322582	0.156536	-0.756352	1.31411	-1.00013	0.408892	0.688891	-0.465329	1.62686	-0.772668	-0.483679	-0.227532	-0.959385	1.83793	-0.21058	-0.113041	1.40674	-0.0174751	-0.684383	-0.506329	-1.05968	0.236969
S000004035	STU2	YLR045C	spindle pole body	structural constituent of cytoskeleton, microtubule binding	microtubule nucleation, mitotic spindle assembly (sensu Fungi)	cell cycle, cytoskeleton organization and biogenesis	383	9	0.112002	-0.236917	-0.575944	3.2386	-0.529904	-0.599215	-0.746453	-0.633235	-0.331183	3.48518	-0.634313	-0.636565	-0.617408	-0.493875	0.571155	-0.725986	-0.389945	-0.39316	-0.612962	-0.154421	-0.476116	1.06653	1.63938	-0.499437	-0.201815	0.165776	-0.314006	-0.312857	1.72587	-0.525639	-0.463378	-0.497846	0.218866	0.309696	0.0733608	-0.173714	-0.479336	-0.719562	-0.597981	-0.738467	-0.284374
S000005070	SPC98	YNL126W	gamma-tubulin complex (sensu Saccharomyces), inner plaque of spindle pole body, outer plaque of spindle pole body	structural constituent of cytoskeleton	microtubule nucleation, mitotic spindle assembly (sensu Fungi)	cell cycle, cytoskeleton organization and biogenesis	385	9	-0.110923	0.312324	-0.437321	2.14802	-0.496083	-0.47156	-0.653288	-0.529726	-0.382435	4.59848	-0.365119	-0.13553	-0.648264	-0.472045	-0.402519	-0.724231	-0.208538	-0.232664	-0.642096	0.366489	-0.456914	0.670132	0.439662	-0.120434	-0.350298	0.377203	-0.462014	-0.260736	1.69657	-0.689335	-0.585391	-0.289686	0.0201542	0.852947	-0.418635	-0.356588	-0.634766	-0.539416	-0.55818	-0.517782	-0.480296
S000004202	TUB4	YLR212C	gamma-tubulin complex (sensu Saccharomyces), inner plaque of spindle pole body, outer plaque of spindle pole body	structural constituent of cytoskeleton	microtubule nucleation, mitotic spindle assembly (sensu Fungi)	cell cycle, cytoskeleton organization and biogenesis	386	9	-0.189857	-0.0238415	-0.410053	2.38483	-0.584925	-0.611827	-0.671683	-0.264423	-0.39079	4.43171	-0.537784	-0.41101	-0.523809	-0.514304	-0.321272	-0.632125	-0.30633	-0.170998	-0.626342	-0.069385	-0.245143	1.09229	0.672291	-0.450178	-0.342	0.335439	-0.285103	-0.297551	2.06457	-0.611962	-0.579594	-0.570494	-0.190928	0.352494	0.155124	-0.284436	-0.57755	-0.543203	-0.583165	-0.51792	-0.381335
S000003341	CLB6	YGR109C	cellular_component unknown	cyclin-dependent protein kinase regulator activity, cyclin-dependent protein kinase regulator activity	regulation of cyclin dependent protein kinase activity, G1/S transition of mitotic cell cycle, premeiotic DNA synthesis, premeiotic DNA synthesis	cell cycle, DNA metabolism	400	9	0.598239	-0.165585	-0.65485	1.91173	-0.599937	-0.602711	-0.821033	-0.751006	-0.125051	0.634359	1.96152	-0.69661	-0.779604	-0.773615	3.0756	-0.608372	-0.263793	0.0284935	-0.6841	0.601876	-0.540197	-0.511757	2.4192	-0.843998	0.74896	0.154686	-0.316689	-0.192765	0.425657	-0.646285	-0.642255	-0.739191	2.04177	-0.0899122	-0.50391	-0.117097	-0.824296	-0.784659	-0.47589	-0.713087	-0.147257
S000006324	CLB5	YPR120C	nucleus	cyclin-dependent protein kinase regulator activity	regulation of cyclin dependent protein kinase activity, G1/S transition of mitotic cell cycle, G1/S transition of mitotic cell cycle, G2/M transition of mitotic cell cycle, G2/M transition of mitotic cell cycle, premeiotic DNA synthesis, premeiotic DNA synthesis	cell cycle, DNA metabolism	401	9	0.665441	-0.076923	-0.599559	1.74663	-0.507082	-0.597933	-0.883738	-0.803041	-0.327294	0.88067	2.39382	-0.714636	-0.794176	-0.770294	2.8329	-0.645854	-0.449175	0.0625027	-0.711326	0.745761	-0.498061	-0.51847	2.19725	-0.820136	0.483273	0.308635	-0.348424	-0.118929	0.356219	-0.739208	-0.481102	-0.797777	1.72132	-0.0811399	-0.510043	-0.0076091	-0.760765	-0.750846	-0.589004	-0.570872	-0.0308484
S000001195	SPO12	YHR152W	nucleus, nucleolus	molecular_function unknown	mitotic cell cycle, mitotic cell cycle, regulation of exit from mitosis, meiosis I	cell cycle, meiosis	394	9	0.499715	-0.147339	-0.507132	2.66549	-0.624018	-0.595723	-0.779284	-0.767408	0.387909	1.31243	-0.057229	-0.673997	-0.703174	-0.713381	1.67091	-0.648386	-0.58713	-0.353079	-0.655428	0.097773	-0.638864	-0.274708	3.73941	-0.739716	-0.145525	0.600548	-0.310139	-0.513235	0.505059	-0.292137	-0.570702	-0.688552	1.75466	-0.562292	-0.354701	0.0377768	-0.604089	-0.682921	-0.498529	-0.623649	-0.348793
S000003340	CLB1	YGR108W	nucleus	cyclin-dependent protein kinase regulator activity	regulation of cyclin dependent protein kinase activity, G2/M transition of mitotic cell cycle, G2/M transition of mitotic cell cycle, G2/M transition of mitotic cell cycle, mitotic spindle assembly (sensu Fungi), mitotic spindle assembly (sensu Fungi)	cell cycle, meiosis	404	9	0.421888	-0.0399374	-0.49429	1.74009	-0.496195	-0.647891	-0.813717	-0.783989	-0.0920328	0.935379	1.47976	-0.735862	-0.751295	-0.782878	2.91431	-0.474358	-0.362688	0.2241	-0.724334	0.846633	-0.603159	-0.666996	2.26754	-0.800803	0.275215	0.559344	-0.326136	-0.145787	0.146171	-0.745148	-0.71477	-0.676724	1.35708	-0.315065	-0.335875	0.038314	-0.587401	-0.653749	-0.663955	-0.419944	-0.307601
S000002575	CDC37	YDR168W	cytoplasm		regulation of cell cycle, spindle pole body duplication (sensu Saccharomyces), spindle pole body duplication (sensu Saccharomyces), signal transduction	signal transduction	379	9	0.925688	0.264901	-0.874577	2.93502	-0.601238	-0.68368	-1.05139	-0.958881	1.81292	1.7359	0.0784909	-0.847429	-0.740898	-0.660671	0.37603	-0.520392	2.0941	0.120724	-0.582861	0.0392101	-0.452489	-0.555223	0.0795465	-0.413065	-0.298116	2.36617	-0.513211	-0.173957	-0.236717	-0.901818	-0.419984	-0.709902	0.691581	0.817912	-0.428663	-0.196077	-0.612947	-0.758474	-0.63586	-0.749312	-0.0431762
S000004529	TEM1	YML064C	spindle pole body	GTPase activity, protein binding	M phase of mitotic cell cycle, signal transduction	signal transduction	381	9	-0.0910572	0.292339	-0.530105	1.64449	-0.722143	-0.660681	-0.676793	-0.697239	0.145161	2.01439	0.510138	-0.0225183	-0.652814	-0.719528	1.02329	-0.697189	0.21796	0.0317403	-0.622258	0.0793055	-0.515086	-0.368909	2.03629	-0.725598	0.0613849	1.41752	-0.455123	-0.644973	0.659789	-0.595871	-0.672142	-0.661279	0.82477	-0.303209	-0.19556	-0.0945727	-0.653758	-0.624582	-0.39168	-0.753577	-0.542837
S000003054	MAD1	YGL086W	nucleus, nuclear pore	molecular_function unknown	mitotic spindle checkpoint, mitotic spindle checkpoint, nucleocytoplasmic transport, nucleocytoplasmic transport	transport	392	9	-0.0346976	-0.306118	-0.478892	2.90648	-0.584718	-0.615678	-0.611777	-0.618909	0.883367	0.689905	0.147739	-0.567153	-0.630774	-0.568889	1.06028	-0.688288	0.0905204	-0.483393	-0.000129806	-0.141848	-0.586365	-0.51835	2.97752	-0.629718	1.09298	0.202478	-0.520046	-0.387224	0.550341	-0.537782	-0.56812	-0.630615	1.95514	-0.389905	-0.474772	-0.0550002	-0.574898	-0.669763	-0.594901	-0.633506	-0.0331437
S000002520	PDS1	YDR113C	nucleus, spindle	protein binding, protein binding	protein-nucleus import	transport	396	9	0.0724374	-0.383253	-0.470287	2.58842	-0.465116	-0.688907	-0.701273	-0.70921	0.493647	0.288841	0.99336	-0.651759	-0.664364	-0.696854	1.59209	-0.652924	0.247562	-0.387972	-0.540596	-0.00542692	-0.568519	-0.489275	3.20084	-0.709884	1.06294	0.121211	-0.502576	-0.240825	0.229873	-0.631618	-0.603774	-0.714415	3.07708	-0.427588	-0.491802	-0.393505	-0.684272	-0.663157	-0.57779	-0.71009	-0.412775
S000002242	SUB2	YDL084W	transcription export complex, nucleus, spliceosome complex	ATP-dependent RNA helicase activity, protein binding, pre-mRNA splicing factor activity	U2-type nuclear mRNA branch site recognition, U2-type nuclear mRNA branch site recognition, mRNA-nucleus export, mRNA-nucleus export, mRNA-nucleus export, mRNA-nucleus export, mRNA-nucleus export	RNA metabolism, transport	416	10	1.57715	0.504402	-0.694918	-0.682501	-0.236337	1.11265	-0.897445	-0.83951	1.15852	0.825064	-0.650724	-0.944795	-0.741239	-0.478004	-0.374483	1.47165	0.187875	-0.288245	-0.588688	0.885976	0.0843312	-0.412473	-0.267187	1.31248	0.427952	0.651541	-0.507531	-0.0345999	-0.848057	-1.06441	0.878688	0.0406446	0.449785	3.36748	-0.77212	0.116305	-1.02031	-0.620044	-0.753137	-1.06305	-0.175535
S000002789	YRA1	YDR381W	transcription export complex	RNA binding	mRNA-nucleus export	transport	417	10	0.294322	1.13939	-0.445178	-0.52252	-0.222769	1.67815	-0.568103	-0.88851	-0.0724278	1.13851	-0.221551	-0.796741	-0.458185	-0.426938	-0.85099	1.88414	-0.626553	-0.259482	-0.849521	1.73572	-0.122281	-0.112182	-0.329977	1.39344	0.016019	0.469692	0.0321395	0.0840396	-0.595621	-0.859702	1.40809	-0.0130471	-0.252396	3.28534	0.0542807	-0.124898	-0.658369	-0.683525	-0.811259	-0.941627	-0.166026
S000002998	RPL30	YGL030W	cytoplasm, cytosolic large ribosomal subunit (sensu Eukarya)	structural constituent of ribosome, structural constituent of ribosome	rRNA processing, protein biosynthesis, negative regulation of translation, negative regulation of translation, negative regulation of nuclear mRNA splicing, via spliceosome	protein biosynthesis	418	10	1.21321	-0.424705	-0.567603	-0.314599	-0.522742	2.85403	-0.886792	-0.561181	0.866473	0.89321	-0.352983	-0.845134	0.0907843	-0.551955	-0.685476	0.85109	-0.440328	-0.635561	-0.096832	0.962556	-0.0258118	-0.373644	-0.496285	1.81534	-0.490422	-0.00707318	-0.108021	0.94071	-0.598735	-0.818086	0.251343	0.864583	-0.169237	2.20025	0.0548407	-0.238865	-0.577078	-0.435679	-0.539259	-0.796629	0.818743
S000004065	RPL10	YLR075W	cytosolic large ribosomal subunit (sensu Eukarya)	structural constituent of ribosome	ribosomal large subunit assembly and maintenance, protein biosynthesis, protein biosynthesis	protein biosynthesis	419	10	0.79257	0.0919018	-0.412746	0.487322	-0.61193	1.16534	-1.15437	-0.820548	-0.31691	1.12704	-0.648122	-0.587419	-0.189838	-0.266532	-0.849283	1.72767	-0.573193	-0.0401921	-0.601581	1.94722	-0.195585	-0.346577	-0.607589	-0.0524264	-0.0819495	1.46294	-0.750404	1.48965	-0.824251	-0.842626	0.0586547	-0.0170897	-0.0261915	3.81153	-0.494454	-0.436501	-0.567793	-0.671248	-0.744031	-0.687619	0.664435
S000000283	RPG1	YBR079C	incipient bud site, cytoplasm, ribosome, eukaryotic translation initiation factor 3 complex, eukaryotic translation initiation factor 3 complex	translation initiation factor activity, translation initiation factor activity	translational initiation, translational initiation	protein biosynthesis	420	10	1.13968	-0.387485	-0.681826	0.296696	-0.6445	0.967861	-0.939678	-0.309335	-0.825004	0.821921	0.610368	-0.716121	0.479112	-0.023154	-0.566537	0.197887	-0.82284	-0.275045	-0.743026	1.42396	0.507579	-0.345446	-0.421103	0.159043	-0.718269	1.49856	-0.217422	1.25824	-0.274469	-0.939678	-0.19617	0.330509	-0.168821	3.19384	-0.410455	0.0163651	-0.748932	-0.586145	-0.721413	-0.666828	0.465734
S000006052	RPL5	YPL131W	cytosolic large ribosomal subunit (sensu Eukarya)	RNA binding, structural constituent of ribosome	ribosomal large subunit assembly and maintenance, protein biosynthesis, protein biosynthesis	protein biosynthesis	421	10	1.69044	-0.426014	-0.740506	-0.205591	-0.298413	0.854503	-0.958231	-0.747233	0.179277	0.811938	-0.352497	-0.867408	-0.457258	-0.021682	-0.834417	0.935538	-0.333926	-0.270357	-0.0386346	2.39902	0.00113838	-0.15708	-0.614698	-0.0713978	-0.476577	0.581053	-0.385755	2.61155	-0.645022	-0.576874	-0.0921112	0.311999	-0.201075	2.53837	-0.122375	0.000502794	-0.616726	-0.267689	-0.809638	-0.85775	1.81162
S000005487	RPL25	YOL127W	cytosolic large ribosomal subunit (sensu Eukarya)	RNA binding, structural constituent of ribosome	ribosomal large subunit assembly and maintenance, protein biosynthesis, protein biosynthesis	protein biosynthesis	422	10	1.1428	-0.0556952	-0.624779	0.0756387	-0.0203077	0.756717	-0.977506	-0.754745	-0.216305	0.563145	-0.0784124	-0.859269	0.146312	-0.345227	-0.86336	1.15253	-0.276014	-0.625156	0.0934393	2.53871	-0.311741	-0.39221	-0.109817	-0.194658	-0.606686	0.309467	-0.620174	3.21652	-0.492477	-0.806163	0.234079	-0.132862	-0.102024	2.06768	-0.252014	0.293967	-0.640218	-0.616687	-0.764086	-0.479332	1.62828
S000002579	SUP35	YDR172W	cytosol	translation release factor activity	mRNA catabolism, deadenylation-dependent, mRNA catabolism, deadenylation-dependent, translational termination	protein biosynthesis	423	10	1.94928	-0.194634	-0.819534	0.613737	-0.304702	0.409991	-1.31202	-0.956763	0.325467	1.08557	-0.520632	-0.98276	0.595118	-0.448402	-0.49483	-0.188602	-0.387738	-0.118189	0.51206	0.276008	0.0293638	-0.0935888	-0.666933	-0.128521	-0.199445	1.16561	-0.575652	0.102216	-0.379827	-1.03221	0.99582	0.167247	1.46026	2.34024	-0.567651	0.200799	-0.477077	-0.816172	-0.920047	-1.23416	2.04733
S000000347	SUP45	YBR143C	cytosol	translation release factor activity, codon specific, translation release factor activity, codon specific	translational termination, translational termination	protein biosynthesis	424	10	1.10271	-0.332972	-0.792157	0.144479	-0.400165	1.34597	-0.999076	-0.707337	0.729218	0.379257	-0.546658	-0.63904	0.625877	-0.219058	-0.655784	-0.0959057	-0.423761	-0.454019	0.626032	1.12426	-0.145237	-0.366331	-0.483891	0.131527	-0.288728	0.243288	-0.61925	0.154019	-0.519916	-0.912084	1.46265	1.28583	1.48051	2.58752	-0.446068	-0.565145	-0.414143	-0.631399	-0.617624	-1.0255	1.63835
S000004390	SKI2	YLR398C	cytoplasm	RNA helicase activity, translation repressor activity	mRNA catabolism, mRNA catabolism, regulation of translation, regulation of translation, regulation of translation, regulation of translation	protein biosynthesis, RNA metabolism	425	10	0.766565	-0.344317	-0.708106	0.303694	-0.455982	0.905902	-0.899625	-0.826862	0.180651	0.731552	-0.383982	-0.736684	0.14326	-0.570817	-0.836627	1.28468	0.0641023	-0.232046	-0.643186	-0.173148	0.534675	-0.197336	-0.30501	0.808535	0.576085	0.310689	-0.509972	0.00879238	0.283942	-0.432234	-0.170392	0.41768	0.275527	3.80549	-0.532167	-0.678907	-0.548083	-0.52124	-0.789465	-0.735858	0.784796
S000000673	PAT1	YCR077C	cytoplasmic mRNA processing body, cytoplasmic mRNA processing body, cytosolic small ribosomal subunit (sensu Eukarya)	molecular_function unknown	regulation of translational initiation, regulation of translational initiation, chromosome segregation	cell cycle	426	10	0.935697	-0.453668	-0.561081	0.614433	-0.551612	0.83385	-0.927395	-0.620395	-0.0647123	1.22519	-0.272576	-0.479756	-0.17035	-0.670655	-0.804788	1.35637	-0.345928	-0.351232	-0.347807	-0.168284	-0.162415	-0.0629211	-0.267487	1.1416	-0.0515446	0.261573	-0.319698	0.2471	0.0713538	-0.691349	-0.142657	0.469454	0.740174	3.65394	-0.457879	-0.560035	-0.627347	-0.705306	-0.902758	-0.59626	1.36038
S000000967	PAB1	YER165W	nucleus, cytoplasm, ribosome	poly(A) binding, poly(A) binding	regulation of translational initiation, regulation of translational initiation	protein biosynthesis	427	10	0.572381	0.119202	-0.271854	-0.251081	-0.238066	0.562033	-0.732994	-0.6622	0.0141903	0.868217	-0.423336	-0.342093	0.942935	-0.556835	-0.693669	0.5703	0.296965	-0.34564	-0.38473	0.0155427	0.740238	-0.545277	-0.483917	0.505669	0.712002	0.733983	-0.435586	0.0443882	-0.518232	-0.632369	-0.23661	0.439746	-0.249432	4.39644	-0.397052	-0.436466	-0.639492	-0.613014	-0.632759	-0.618759	0.784652
S000003394	TIF4631	YGR162W	ribosome	translation initiation factor activity	translational initiation	protein biosynthesis	428	10	0.545356	-0.09657	-0.337743	-0.0861508	-0.340775	0.555528	-0.592481	-0.439359	-0.286409	1.05264	-0.295382	-0.428754	0.407263	-0.45514	-0.552977	0.580032	-0.114595	-0.271551	-0.473086	0.194947	0.196486	-0.314092	-0.378776	0.599062	0.0385035	0.417894	-0.349909	0.327505	-0.396726	-0.425516	-0.316983	0.551617	-0.627927	5.66522	-0.627927	-0.627927	-0.627927	-0.627927	-0.627927	-0.627921	0.774121
S000003017	TIF4632	YGL049C	ribosome	translation initiation factor activity	translational initiation	protein biosynthesis	429	10	0.652064	-0.099136	-0.348733	-0.154797	-0.540292	0.692867	-0.60399	-0.522971	-0.258527	1.02008	-0.0372828	-0.422904	0.493552	-0.448505	-0.664091	0.581845	-0.00362737	-0.2319	-0.507957	-0.0647433	0.19394	-0.401668	-0.387926	0.742624	0.135153	0.31308	-0.419179	0.260982	-0.451948	-0.450327	-0.361802	0.676213	-0.484789	5.23272	-0.60277	-0.635694	-0.634962	-0.591133	-0.664088	-0.614056	0.833481
S000005499	CDC33	YOL139C	nucleus, cytoplasm, ribosome	translation initiation factor activity, translation initiation factor activity	regulation of cell cycle, translational initiation, translational initiation	cell cycle	430	10	0.638811	-0.0748777	-0.359889	-0.0122735	-0.302923	0.51846	-0.66884	-0.509287	-0.389486	1.05867	-0.321397	-0.290387	0.357184	-0.460819	-0.357285	0.4023	-0.162443	-0.16073	-0.277971	-0.0738526	0.155343	-0.271499	-0.371274	0.599969	-0.0885669	0.402403	-0.232743	0.514376	-0.317485	-0.494074	-0.378821	0.475892	-0.312936	3.60229	-0.408183	-0.469732	-0.458687	-0.347482	-0.504947	-0.487934	0.921234
S000001767	TIF1	YKR059W	ribosome	translation initiation factor activity	translational initiation	protein biosynthesis	431	10	1.46044	-0.209583	-0.439068	-0.354982	-0.730576	0.854607	-0.750409	-0.216396	-0.32846	0.477403	-0.282138	-0.660916	0.692422	-0.687664	-0.796826	0.682038	-0.384923	-0.170599	-0.427757	0.172578	0.154506	-0.402961	-0.186228	1.04675	0.0586577	0.716388	-0.285423	0.32173	-0.43671	-0.684867	-0.104543	0.413206	-0.353606	4.60174	-0.398375	-0.70438	-0.7805	-0.707571	-0.740988	-0.472527	1.11581
S000003674	TIF2	YJL138C	cytoplasm, cytoplasm, ribosome	RNA helicase activity, translation initiation factor activity, translation initiation factor activity, translation initiation factor activity	translational initiation, regulation of translational initiation	protein biosynthesis	432	10	1.43733	-0.343202	-0.26738	-0.377773	-0.782325	1.01745	-0.791911	-0.30916	-0.315857	0.48285	-0.364326	-0.517324	0.670254	-0.748939	-0.831092	0.631141	-0.471153	-0.125429	-0.456266	0.12967	0.113322	-0.263576	-0.195375	1.12102	0.167338	0.726303	-0.276792	0.391587	-0.472827	-0.741143	-0.141627	0.491765	-0.191173	4.44599	-0.447194	-0.731425	-0.577666	-0.765857	-0.731323	-0.368763	1.26781
S000005888	PRT1	YOR361C	cytoplasm, eukaryotic translation initiation factor 3 complex, eukaryotic translation initiation factor 3 complex	translation initiation factor activity, translation initiation factor activity, translation initiation factor activity, translation initiation factor activity	translational initiation, translational initiation	protein biosynthesis	433	10	0.951572	-0.292248	-0.729979	0.189844	-0.24323	1.01178	-0.916854	-0.561741	-0.450963	0.789033	0.0569208	-0.645496	0.538299	-0.474844	-0.570629	0.596139	-0.4536	-0.206098	-0.465571	0.347352	0.271068	-0.245122	-0.538048	0.690053	-0.474455	0.811413	-0.075832	0.688871	-0.332315	-0.613418	-0.349656	0.962539	-0.277276	3.87498	-0.372845	-0.305589	-0.609857	-0.679754	-0.741926	-0.582097	1.15566
S000005188	SUI1	YNL244C	ribosome	translation initiation factor activity	translational initiation	protein biosynthesis	434	10	0.961816	-0.372936	-0.52524	-0.0578102	0.0526117	1.19404	-0.834114	-0.524863	0.083074	0.437557	0.257624	-0.731188	0.263127	-0.597887	-0.518659	0.784291	0.0986976	-0.236973	-0.315384	0.536422	0.368624	-0.494102	-0.641704	0.316966	-0.556455	1.15088	-0.424313	0.132656	-0.488178	-0.786076	0.0454511	1.46522	-0.295287	3.80913	-0.335789	-0.299187	-0.685449	-0.474499	-0.693762	-0.650625	1.20807
S000006284	TEF1	YPR080W	ribosome	translation elongation factor activity	translational elongation	protein biosynthesis	435	10	0.407655	0.748057	-0.485295	-0.350439	-0.305238	0.335494	-0.76258	-0.104141	-0.262483	0.737572	-0.266737	-0.118698	1.12609	-0.508851	-0.744572	0.025414	-0.366337	-0.336379	-0.108469	0.754975	0.641111	-0.265179	-0.60047	-0.0331108	-0.284959	1.0245	-0.286563	1.0829	-0.529754	-0.571034	-0.0432632	-0.123658	0.848686	1.3889	0.00252729	-0.514247	-0.62417	-0.288297	-0.222981	-0.626903	0.904398
S000000322	TEF2	YBR118W	ribosome	translation elongation factor activity	translational elongation	protein biosynthesis	436	10	0.557406	0.744938	-0.499952	-0.384485	-0.281291	0.330547	-0.810805	-0.223054	-0.167978	0.79497	-0.32635	-0.204924	1.20085	-0.592182	-0.707503	0.0136803	-0.360892	-0.25925	-0.0224917	0.697944	0.689363	-0.259486	-0.648605	-0.105447	-0.300914	1.04043	-0.296142	1.18045	-0.518397	-0.620142	-0.091717	-0.105947	0.877371	1.4923	-0.0875125	-0.533473	-0.635356	-0.248119	-0.286249	-0.697558	1.05024
S000000003	EFB1	YAL003W	ribosome	translation elongation factor activity	translational elongation	protein biosynthesis	437	10	0.236436	1.34853	-0.580325	-0.272953	-0.528252	0.0988258	-0.688036	-0.17052	-0.582193	0.808758	-0.360255	0.100999	1.10658	-0.589634	-0.628076	-0.0432944	-0.545262	-0.163415	-0.161144	0.980878	0.624521	-0.387259	-0.552307	-0.266258	-0.50977	1.54761	-0.110869	1.55734	-0.575031	-0.602712	-0.515	-0.371457	0.360326	1.25433	-0.0247688	-0.548097	-0.608304	-0.116019	0.031564	-0.54764	0.789957
S000005659	EFT1	YOR133W	ribosome	translation elongation factor activity	translational elongation	protein biosynthesis	438	10	1.067	-0.0547618	-0.246938	-0.828783	0.461201	0.329914	-1.10935	-0.426101	-0.58005	1.28233	-0.0663528	-0.665067	1.57493	-0.527913	-0.791237	0.269905	-0.651776	-0.434199	0.0836724	0.601427	0.669432	0.159731	-0.748662	-0.305205	-0.726374	0.506654	0.14675	1.36123	-0.328788	0.00303508	-0.00660759	-0.633694	0.248368	1.53828	0.580885	-0.61647	-0.721314	-0.520211	-0.271921	-0.487892	0.813897
S000002793	EFT2	YDR385W	ribosome	translation elongation factor activity	translational elongation	protein biosynthesis	439	10	1.11131	-0.000921185	-0.297735	-0.80111	0.394472	0.318762	-1.14227	-0.477382	-0.562146	1.41811	0.00717078	-0.701181	1.47624	-0.506046	-0.837482	0.211908	-0.705488	-0.482003	0.0911057	0.709908	0.717902	0.162833	-0.785026	-0.321223	-0.703668	0.520849	0.049913	1.40495	-0.248449	0.0203122	0.0255262	-0.60464	0.180643	1.5669	0.474104	-0.431412	-0.657922	-0.564375	-0.320691	-0.568412	0.829176
S000004959	HEF3	YNL014W	cytosolic ribosome (sensu Eukarya)	translation elongation factor activity, translation elongation factor activity, ATPase activity	translational elongation	protein biosynthesis	440	10	0.326575	0.0183575	-0.589043	-0.353621	-0.199255	0.579455	-0.895636	0.209805	-0.454248	0.67021	-0.317278	-0.510332	1.22893	-0.571444	-0.867746	0.592988	-0.314567	-0.477043	-0.455518	0.757825	0.662732	0.199724	-0.716817	0.160563	-0.600437	1.12188	0.204875	1.55751	-0.403059	-0.585963	-0.384755	-0.311721	-0.0426681	2.23034	0.296262	-0.381928	-0.580656	-0.221145	-0.31595	-0.704743	0.737404
S000004239	YEF3	YLR249W	ribosome	translation elongation factor activity	translational elongation	protein biosynthesis	441	10	0.325404	0.0175771	-0.593269	-0.371767	-0.149832	0.588764	-0.89861	0.160254	-0.456172	0.720805	-0.290405	-0.521963	1.1829	-0.584221	-0.88812	0.589564	-0.307574	-0.460287	-0.427095	0.748369	0.640233	0.172346	-0.725745	0.158574	-0.59511	1.14418	0.169185	1.53955	-0.4119	-0.612103	-0.350052	-0.322041	0.00308412	2.21361	0.284866	-0.396459	-0.527735	-0.229395	-0.340716	-0.710147	0.842922
S000003315	GCD2	YGR083C	ribosome, eukaryotic translation initiation factor 2B complex	translation initiation factor activity	translational initiation	protein biosynthesis	442	10	2.67898	0.908697	-0.554565	-0.296687	-0.259121	0.251998	-0.725554	-0.767289	-0.305131	0.136327	-0.154546	0.154987	0.879813	-0.703989	-0.476545	0.00508324	-0.169973	0.662981	-0.144847	0.017	-0.319077	-0.38529	-0.59549	0.0999399	-0.462217	1.06961	-0.29292	0.54073	-0.504042	-0.652845	-0.286469	0.232726	0.49653	1.51671	-0.444848	-0.561731	-0.500941	-0.496558	-0.123237	0.179139	0.682454
S000002619	GCD6	YDR211W	ribosome, eukaryotic translation initiation factor 2B complex	translation initiation factor activity	translational initiation	protein biosynthesis	443	10	1.98251	0.954503	-0.486302	-0.472715	-0.308921	0.465243	-0.769885	-0.689169	-0.33211	0.171813	-0.0835794	0.19377	1.18477	-0.725185	-0.601852	-0.197638	-0.536364	0.198529	-0.0839862	0.064296	0.265837	-0.409729	-0.702592	0.288352	-0.590752	1.29055	-0.332235	0.364709	-0.469786	-0.513866	-0.023896	0.532724	0.751988	1.88955	-0.307047	-0.386272	-0.599915	-0.591791	-0.253466	-0.437231	1.18166
S000004282	GCD7	YLR291C	ribosome, eukaryotic translation initiation factor 2B complex	translation initiation factor activity	translational initiation	protein biosynthesis	444	10	1.64513	1.0377	-0.304474	-0.31334	-0.3813	0.486796	-0.637143	-0.680764	-0.380065	-0.01338	-0.0322575	0.298017	1.15086	-0.577756	-0.518705	-0.167686	-0.379284	0.239013	-0.116267	0.0445742	-0.0381365	-0.335895	-0.648284	0.425207	-0.448265	0.838203	-0.173356	0.662328	-0.43365	-0.436108	-0.34425	0.38137	0.47147	1.28885	-0.229107	-0.468331	-0.483585	-0.375054	-0.00561118	-0.338315	0.882303
S000003163	GCN1	YGL195W	cytosol, cytosolic ribosome (sensu Eukarya)	molecular_function unknown	regulation of translational elongation, regulation of translational elongation	protein biosynthesis	445	10	2.07389	0.49711	-0.386093	-0.738023	-0.639007	1.2342	-0.89325	-0.763408	-0.684296	0.522746	-0.419857	-0.0360895	1.23071	-0.497817	-0.893017	0.224924	-0.557902	0.799498	-0.511488	0.0792743	-0.299393	-0.428451	-0.625845	0.55606	-0.710438	1.08188	-0.596181	0.97185	-0.662263	-0.462457	0.272918	0.320921	0.541735	1.84934	-0.0985179	-0.700471	-0.171876	-0.674208	-0.0136411	-0.111296	0.807501
S000005786	GCD1	YOR260W	ribosome, eukaryotic translation initiation factor 2B complex	translation initiation factor activity	translational initiation	protein biosynthesis	446	10	2.93669	0.590995	-0.553509	-0.395973	-0.390833	0.800072	-0.885289	-0.90133	-0.444982	0.200533	-0.154341	-0.107291	0.905982	-0.862017	-0.659964	0.517411	-0.300705	0.775787	-0.258737	-0.361105	-0.181906	-0.265523	-0.578356	0.532306	-0.46447	0.915468	-0.124468	0.231398	-0.482027	-0.725121	0.21454	0.248504	0.20574	1.68456	-0.032695	-0.556376	-0.506649	-0.6804	-0.0723158	0.097647	0.614009
S000003767	SUI2	YJR007W	cytoplasm, ribosome	translation initiation factor activity	translational initiation	protein biosynthesis	447	10	1.91268	0.70053	-0.629415	-0.531092	-0.522487	1.04818	-0.856959	-0.809789	-0.240875	0.0876075	0.00891082	0.115749	1.19433	-0.829426	-0.551592	0.0280208	-0.158392	0.0276647	-0.353997	0.642494	-0.181335	-0.48807	-0.703735	0.291041	-0.583652	0.893304	-0.347336	1.00532	-0.615801	-0.650466	0.171429	0.455029	0.517688	2.65389	-0.284011	-0.677891	-0.722356	-0.560671	-0.0898801	-0.434616	0.818806
S000000827	GCD11	YER025W	ribosome	translation initiation factor activity	translational initiation	protein biosynthesis	448	10	1.90263	1.00447	-0.652511	-0.477484	-0.469639	0.674288	-0.78505	-0.64901	-0.339123	0.0981337	0.131044	0.346751	1.12165	-0.74502	-0.690576	-0.0612543	-0.286698	-0.235048	-0.262717	0.673233	0.0558064	-0.516624	-0.656258	0.0942838	-0.498231	1.76996	-0.395118	0.253355	-0.624988	-0.752941	0.335705	0.222765	0.41465	2.57657	-0.211683	-0.658395	-0.675461	-0.567991	-0.191535	-0.519892	0.823437
S000006158	SUI3	YPL237W	ribosome	translation initiation factor activity	translational initiation	protein biosynthesis	449	10	1.90715	0.762085	-0.588671	-0.447881	-0.509045	0.88476	-0.804013	-0.704553	-0.448423	0.161813	0.320627	0.215429	1.0848	-0.744648	-0.569373	-0.0755264	-0.426639	-0.156627	-0.351823	0.523787	-0.0299262	-0.388308	-0.608531	0.276151	-0.520121	1.43169	-0.282928	0.222311	-0.59678	-0.778729	0.334501	0.559582	0.177425	2.77544	-0.188174	-0.482235	-0.68052	-0.554913	-0.259066	-0.532763	0.821486
S000005006	GCD10	YNL062C	nucleus	tRNA methyltransferase activity	translational initiation, tRNA methylation	protein biosynthesis	450	10	1.29154	-0.360499	-0.749012	-0.330879	-0.256779	1.55792	-0.800283	-0.451427	-0.412911	0.326511	0.337884	-0.441514	1.47443	-0.37733	-0.594319	0.0229615	-0.241953	-0.284462	-0.460333	0.137284	0.254982	-0.415502	-0.790571	0.447375	-0.402205	0.244379	-0.320697	0.101113	-0.569214	-0.619689	0.904967	0.865505	0.842836	2.81778	-0.278939	-0.0799777	-0.737019	-0.556771	-0.521147	-0.698965	1.13802
S000003941	DPS1	YLL018C	cytoplasm	aspartate-tRNA ligase activity	protein biosynthesis	protein biosynthesis	451	10	1.52369	-0.00338063	-1.04438	-0.608667	-0.447645	0.321644	-1.0159	-0.224275	-0.258198	1.04394	-0.387552	-0.969117	3.55938	-0.718453	-1.05127	-0.719049	-0.469633	-0.563422	0.197071	0.451954	0.148361	-0.232555	-0.802039	-0.288916	-0.519063	1.03335	-0.298518	0.315241	-0.46447	-0.927947	2.88458	-0.719021	1.64478	0.172655	-0.250137	-0.371956	-0.747933	-0.424604	0.82518	-0.265712	1.24104
S000003496	MES1	YGR264C	cytoplasm, methionyl glutamyl tRNA synthetase complex	methionine-tRNA ligase activity	methionyl-tRNA aminoacylation	protein biosynthesis	452	10	0.564102	0.872169	-0.687144	-0.562991	-0.597767	1.21261	-0.909268	-0.238619	-0.321823	0.0379191	0.610128	-0.782667	3.28879	-0.627056	-0.901999	-0.236132	-0.500488	-0.495388	-0.284983	0.406689	0.27882	-0.561233	-0.781984	-0.0842845	-0.540951	0.759355	-0.434511	-0.418575	-0.657907	-0.856993	3.81358	-0.229046	1.89423	0.562765	0.0221414	-0.600178	-0.75912	-0.339963	0.583331	-0.932337	0.627548
S000000172	ILS1	YBL076C	cytosol	isoleucine-tRNA ligase activity	protein biosynthesis	protein biosynthesis	453	10	0.275772	0.597518	-0.692179	-0.477491	-0.311021	0.488932	-0.904046	-0.280595	-0.206083	0.00780786	0.0192878	-0.762851	3.26977	-0.413709	-0.904046	0.11277	-0.187569	-0.544117	-0.150555	0.0247433	0.383029	-0.358687	-0.738431	-0.305878	-0.332159	0.412013	-0.178746	-0.285072	-0.667978	-0.904045	4.06935	-0.576882	1.21658	0.397572	-0.23012	-0.707377	-0.336536	-0.582153	1.59352	-0.665971	0.84819
S000002430	SES1	YDR023W	cytoplasm, cytoplasm	serine-tRNA ligase activity	seryl-tRNA aminoacylation	protein biosynthesis	454	10	0.643353	-0.0426481	-0.658747	-0.590924	-0.261552	0.777952	-0.871863	-0.311794	0.196808	-0.140482	-0.41763	-0.612746	3.94777	-0.773365	-0.826829	-0.402837	-0.308095	-0.380113	-0.461758	-0.438759	0.913724	0.0348213	-0.46522	-0.365483	-0.716183	0.66458	-0.408538	0.2223	-0.180948	-0.913736	3.02689	-0.656494	1.31172	0.537902	-0.205304	-0.425221	-0.758835	-0.621789	1.92692	-0.698117	1.16761
S000003417	TYS1	YGR185C	nucleus, nucleus, nucleus, cytoplasm	tyrosine-tRNA ligase activity, tyrosine-tRNA ligase activity	tyrosyl-tRNA aminoacylation	protein biosynthesis	455	10	0.244577	0.21379	-0.396796	-0.394371	-0.354149	1.11973	-0.675358	-0.316481	-0.156008	0.0692508	-0.379102	-0.504157	2.35387	-0.587172	-0.644452	0.479673	-0.368386	0.200851	0.190872	0.0932606	-0.0845992	-0.456756	-0.474791	-0.24401	-0.675358	-0.675358	-0.675358	-0.655906	-0.675358	-0.675358	6.26493	-0.584996	1.92693	0.25697	-0.374918	-0.474982	-0.623761	-0.568501	0.396626	-0.380527	0.910836
S000001872	FRS2	YFL022C	cytoplasm, phenylalanine-tRNA ligase complex	phenylalanine-tRNA ligase activity, phenylalanine-tRNA ligase activity	phenylalanyl-tRNA aminoacylation	protein biosynthesis	456	10	0.87989	-0.0408518	-0.589161	-0.481205	-0.393736	0.0595131	-0.617537	-0.154291	-0.655868	-0.655868	-0.655868	-0.655868	6.67666	-0.655868	-0.655868	-0.655868	-0.352274	-0.438835	0.151332	-0.105888	0.480939	-0.227868	-0.538827	-0.283736	-0.421019	0.797271	-0.222545	0.127567	-0.506484	-0.655868	1.64136	-0.498488	0.895903	-0.310214	-0.217667	-0.62258	-0.426505	0.321519	1.19873	-0.544188	1.02475
S000004050	FRS1	YLR060W	phenylalanine-tRNA ligase complex	phenylalanine-tRNA ligase activity, phenylalanine-tRNA ligase activity	phenylalanyl-tRNA aminoacylation	protein biosynthesis	457	10	0.879891	-0.0408519	-0.589161	-0.481205	-0.393736	0.0595131	-0.617537	-0.154291	-0.655868	-0.655868	-0.655868	-0.655868	6.67666	-0.655868	-0.655868	-0.655868	-0.352274	-0.438835	0.151332	-0.105888	0.480939	-0.227868	-0.538827	-0.283736	-0.421019	0.797271	-0.222545	0.127567	-0.506484	-0.655868	1.64136	-0.498489	0.895913	-0.310232	-0.217668	-0.622592	-0.426509	0.321506	1.19872	-0.544141	1.02475
S000005686	MTR10	YOR160W	nucleus, cytoplasm	nuclear localization sequence binding, nuclear localization sequence binding	RNA localization, protein-nucleus import, protein-nucleus import, protein-nucleus import, protein-nucleus import, protein-nucleus import, protein-nucleus import, mRNA-binding (hnRNP) protein-nucleus import, mRNA-binding (hnRNP) protein-nucleus import, mRNA-binding (hnRNP) protein-nucleus import, mRNA-binding (hnRNP) protein-nucleus import, mRNA-binding (hnRNP) protein-nucleus import, mRNA-binding…	transport	458	10	0.380669	1.99178	-0.478368	-0.25977	-0.79667	0.373328	-0.943089	-0.812779	-0.186674	0.950768	-0.438062	-0.662563	-0.239549	-0.0900643	-0.618782	1.45734	-0.389543	-0.30968	-0.759685	4.22441	-0.398361	-0.34233	-0.583455	-0.137714	-0.0501794	1.02055	-0.292659	0.123376	-0.395754	-0.820953	1.07412	-0.338711	-0.0961024	2.78462	-0.277362	-0.507558	-0.548843	-0.316435	-0.606342	-0.908007	-0.0877548
S000002840	NPL3	YDR432W	nucleus, nucleus, nucleus, cytoplasm	mRNA binding, poly(A) binding	mRNA-nucleus export, mRNA-nucleus export	transport	459	10	0.438353	1.7594	-0.513259	-0.495799	-0.705293	0.497249	-0.868011	-0.808778	-0.30062	1.09847	-0.448119	-0.595789	-0.297934	-0.212731	-0.954084	1.76067	-0.516944	0.0627676	-0.757155	3.30968	-0.0345679	-0.357422	-0.927827	0.350615	-0.0501389	0.569204	0.074161	0.00618329	-0.577814	-0.644463	1.25753	-0.355968	0.104689	3.16239	0.0415856	-0.467949	-0.695552	-0.486215	-0.635458	-0.940453	0.151194
S000002366	GLE1	YDL207W	nuclear pore	molecular_function unknown	poly(A)+ mRNA-nucleus export	transport	460	10	0.767859	1.45275	-0.455484	0.0321801	-0.757181	0.160551	-0.905998	-0.817029	-0.467878	0.868104	-0.642321	-0.628091	-0.37477	0.0641271	-0.91471	2.11379	-0.49625	0.30259	-0.788988	3.55072	-0.448555	-0.403627	-0.68119	0.00441287	-0.203426	0.681234	0.119987	-0.436445	-0.436947	-0.543077	1.26894	-0.275586	-0.264654	3.49138	-0.0161095	-0.684941	-0.66357	-0.478628	-0.715804	-0.77013	-0.351423
S000005572	DBP5	YOR046C	nuclear pore, cytoplasm	RNA helicase activity, RNA helicase activity	mRNA-nucleus export, mRNA-nucleus export	transport	461	10	0.631502	1.46728	-0.539293	-0.0370604	-0.79893	0.333321	-0.785462	-0.824688	-0.230752	0.802092	-0.594641	-0.608321	-0.344632	0.0400919	-0.879527	1.95478	-0.330206	-0.179406	-0.806511	3.67416	-0.405083	-0.386245	-0.622732	0.0489291	0.0590133	0.812636	-0.145035	-0.255628	-0.404882	-0.77102	1.08256	0.0350034	-0.2341	3.85239	-0.371842	-0.508764	-0.745603	-0.297161	-0.873517	-0.754127	-0.193884
S000001669	MTR2	YKL186C	nuclear pore	protein binding	poly(A)+ mRNA-nucleus export, poly(A)+ mRNA-nucleus export, poly(A)+ mRNA-nucleus export	transport	462	10	0.365755	1.11542	-0.359672	-0.211278	-0.814855	0.682063	-0.873449	-0.632711	-0.224889	0.897272	-0.660049	-0.748628	-0.41008	0.222445	-0.814022	1.98703	-0.466503	-0.116998	-0.825361	4.08144	-0.361391	-0.578428	-0.811164	0.303286	-0.257216	0.434206	0.0259198	-0.133012	-0.531479	-0.732558	1.03317	0.238024	-0.0625057	3.03835	-0.0639959	-0.691342	-0.557219	-0.544996	-0.790963	-0.872112	-0.290109
S000006090	MEX67	YPL169C	nuclear pore, cytoplasm	RNA binding, protein binding, structural constituent of nuclear pore	mRNA-nucleus export	transport	463	10	0.301453	1.59758	-0.544499	-0.0449036	-0.498732	0.363545	-0.80276	-0.852077	-0.421272	1.0887	-0.384438	-0.603733	-0.392328	-0.0839727	-0.849649	1.99094	-0.502491	0.0213436	-0.818849	3.5747	-0.323777	-0.333367	-0.716518	0.19742	-0.231727	0.692216	-0.149154	-0.24272	-0.358891	-0.769464	1.42064	-0.0198528	-0.174458	3.46606	-0.238489	-0.3582	-0.597142	-0.532688	-0.749493	-0.905732	-0.251108
S000000221	KAP104	YBR017C	cytosol	nuclear localization sequence binding	protein-nucleus import, protein-nucleus import, protein-nucleus import, protein-nucleus import, mRNA-binding (hnRNP) protein-nucleus import, mRNA-binding (hnRNP) protein-nucleus import, mRNA-binding (hnRNP) protein-nucleus import, mRNA-binding (hnRNP) protein-nucleus import, cell cycle	cell cycle	464	10	0.259441	1.94208	-0.357179	-0.393001	-0.682769	-0.107141	-0.938711	-0.862876	-0.54057	2.15877	-0.496743	-0.198071	-0.350682	0.15792	-0.447769	0.12921	-0.548889	0.0316529	-0.774305	5.1205	-0.740803	-0.370211	-0.508233	-0.518366	-0.620521	1.74232	0.116527	-0.22107	-0.267252	-0.87192	0.738123	-0.460704	0.00205765	1.18368	0.305927	-0.349495	-0.269119	-0.346806	-0.739491	-0.77297	0.472704
S000003207	CSE1	YGL238W	nuclear membrane	importin-alpha export receptor activity, importin-alpha export receptor activity, importin-alpha export receptor activity	protein-nucleus export, protein-nucleus export	transport	465	10	0.162723	1.44281	-0.407065	0.809964	-0.414374	-0.377503	-0.771728	-0.768403	-0.240729	0.689317	0.146638	-0.567149	0.041395	0.0191185	-0.245267	0.0316191	-0.771728	-0.771728	-0.771728	6.83947	-0.678389	-0.771728	-0.287777	-0.747001	-0.387291	1.54083	-0.170295	0.153939	-0.514044	-0.701949	0.440531	-0.456673	0.358558	1.02253	0.19706	-0.312093	-0.50001	-0.249429	-0.699482	-0.742835	0.121147
S000004339	KAP95	YLR347C	nuclear pore, cytoplasm	protein carrier activity	protein-nucleus import	transport	466	10	0.0618407	1.66476	-0.304368	0.223545	-0.474119	-0.514155	-0.633895	-0.664369	-0.300879	0.984128	-0.196214	-0.367182	0.279722	0.233371	-0.803754	-0.0511107	-0.602111	-0.183461	-0.699392	6.22361	-0.40529	-0.479712	-0.722268	-0.698212	-0.270955	1.93946	0.0651062	0.133092	-0.353688	-0.755325	0.059417	-0.72752	0.0598282	1.03853	0.513428	-0.238529	-0.412006	-0.130411	-0.62657	-0.843649	0.513338
S000005133	SRP1	YNL189W	nucleus, nucleus, cytoplasm	protein carrier activity	nucleocytoplasmic transport	transport	467	10	0.219932	1.91605	-0.322145	0.25987	-0.363698	-0.537487	-0.817076	-0.757744	-0.451277	1.09609	-0.111305	-0.357229	0.163943	0.230656	-0.715717	0.101849	-0.698067	-0.197147	-0.713961	5.81994	-0.492659	-0.499157	-0.621752	-0.741018	-0.39405	1.79068	-0.0766988	0.243853	-0.314696	-0.784168	0.419918	-0.731773	0.206535	1.3699	0.267131	-0.588727	-0.427773	-0.271575	-0.658467	-0.768876	0.455475
S000000811	NTF2	YER009W	nuclear membrane	RAN protein binding	protein-nucleus import, nucleocytoplasmic transport	transport	468	10	0.0857525	0.961485	-0.108899	0.586277	-0.513559	-0.71398	-0.776951	-0.448665	-0.534227	1.67106	-0.625524	0.14773	-0.246196	0.168253	-0.70178	-0.234641	-0.523647	-0.167829	-0.361084	4.72795	-0.323813	-0.160802	-0.646843	-0.645646	-0.391917	3.34928	-0.0704095	-0.550602	-0.481217	-0.642322	0.309803	-0.580815	-0.0307756	0.641165	0.774611	-0.475934	-0.274977	-0.197774	-0.667116	-0.776746	0.270765
S000002409	YRB1	YDR002W	nucleus, cytoplasm	RAN protein binding	G1/S transition of mitotic cell cycle, RNA-nucleus export, ubiquitin-dependent protein catabolism, protein-nucleus import	cell cycle	469	10	0.0696238	1.98123	-0.528239	0.146512	-0.347842	-0.477034	-0.75584	-0.631462	-0.650926	1.09365	-0.0284678	0.432769	-0.208535	-0.182115	-0.539696	0.187886	-0.645335	-0.0123941	-0.666997	4.77919	-0.404126	-0.530983	-0.440736	-0.485877	-0.522751	3.2104	-0.374192	-0.131301	-0.340846	-0.72324	0.30488	-0.681952	-0.0799249	1.22412	0.299567	-0.577919	-0.51389	-0.232673	-0.38498	-0.714782	-0.0606508
S000000912	KAP123	YER110C	nucleus, nuclear pore, cytoplasm, cytoplasm	protein carrier activity	protein-nucleus import	transport	470	10	0.159571	1.27143	-0.478107	-0.389488	-0.79294	0.435384	0.279642	-0.907966	-0.659423	1.58809	-0.505207	-0.689536	-0.145949	0.420061	-0.909646	0.313669	-0.800869	-0.559005	-0.655288	5.18568	-0.534203	-0.260487	-0.840322	-0.205674	-0.459648	1.50583	-0.282212	0.280196	-0.175947	-0.801725	0.230373	-0.224601	-0.207728	1.63774	0.185382	0.689301	-0.429121	0.0508396	-0.94501	-1.02059	0.0763688
S000004925	PSE1	YMR308C	nucleus, cytoplasm	protein carrier activity	mRNA-nucleus export	transport	471	10	0.255187	1.10272	-0.317423	0.138957	-0.748939	0.031049	-0.184509	-0.787578	-0.665491	1.53682	-0.412927	-0.593722	-0.302821	0.648756	-0.865254	0.204124	-0.781434	-0.427743	-0.742084	5.46472	-0.572255	-0.250627	-0.714539	-0.444449	-0.515443	1.60802	-0.0335297	0.246745	-0.195927	-0.554428	0.242593	-0.521349	-0.375984	1.60874	0.445216	0.2671	-0.375067	-0.157284	-0.760778	-0.896925	0.0822461
S000003623	TRL1	YJL087C	nuclear inner membrane, nucleoplasm	RNA ligase (ATP) activity, RNA ligase (ATP) activity	tRNA splicing, tRNA splicing	response to stress, RNA metabolism	472	10	0.337193	-0.481014	-0.349952	0.159603	-0.775135	2.78604	-0.948883	-0.657006	2.31757	-0.245503	0.0808396	-0.741265	1.57106	-0.21384	-0.94534	-0.724096	1.4492	-0.64503	-0.175519	-0.686658	-0.283317	-0.344939	-0.904343	0.927623	1.63207	0.206433	-0.416653	-0.610677	-0.448669	-0.996168	1.14905	-0.410766	2.66913	0.639015	-0.564831	-0.307539	-0.991654	-0.194318	-0.108757	-0.896167	0.873909
S000002772	CDC40	YDR364C	nuclear membrane, nuclear pore, spliceosome complex	nucleic acid binding, pre-mRNA splicing factor activity	S phase of mitotic cell cycle, nuclear mRNA splicing, via spliceosome, DNA replication, mitotic spindle assembly (sensu Fungi)	DNA metabolism	473	10	0.859244	-0.409751	-0.725517	0.690307	-0.749735	2.89419	-0.981102	-0.46476	2.93091	1.11413	-0.479024	-0.486904	-0.664649	-0.485805	-0.243661	-0.594848	0.169911	-0.225628	-0.599143	-0.334057	-0.453667	-0.594476	0.763334	2.95465	0.366353	1.69533	-0.354163	-0.588575	-0.343945	-0.900886	-0.637564	-0.591239	1.48683	0.842949	-0.277479	-0.207026	-0.527177	-0.790968	-0.713887	-0.968482	0.14327
S000002545	HPR1	YDR138W	THO complex, THO complex	nucleic acid binding	DNA recombination, DNA recombination, RNA elongation from Pol II promoter, mRNA-nucleus export, mRNA-nucleus export	DNA metabolism	474	10	1.9995	-0.00473131	-0.733872	-0.445064	-0.419578	-0.0745221	-0.880612	-0.931481	2.28546	0.735783	-0.621167	-0.636389	-0.786851	-0.945008	-0.43115	0.409641	1.49022	-0.0105106	0.081385	-0.157117	-0.0838762	-0.634152	-0.484894	0.121895	1.8942	0.212055	-0.635167	0.47792	-0.796942	-0.941641	0.0274662	-0.407768	2.64173	1.5175	-0.771169	0.14005	-0.844355	-0.741238	-0.788095	-0.941261	0.762663
S000005083	RLR1	YNL139C	THO complex, THO complex	nucleic acid binding	DNA recombination, RNA elongation from Pol II promoter, mRNA-nucleus export	DNA metabolism	475	10	2.19777	-0.103217	-0.804452	-0.662211	0.322173	0.514261	-1.09751	-1.03471	1.48379	0.533334	-0.500996	-0.843104	-0.801341	-1.01987	-0.606588	0.917029	0.0445599	-0.582384	0.995946	-0.031098	0.484592	-0.41996	-0.72981	0.224838	1.48685	0.138193	-0.62174	1.40309	-0.771089	-1.08461	0.401806	-0.338644	2.18164	1.96638	-1.00495	-0.0975855	-0.649561	-1.10268	-0.754748	-1.01312	1.06991
S000003062	PAN2	YGL094C	cytoplasm	poly(A)-specific ribonuclease activity, poly(A)-specific ribonuclease activity	postreplication repair, postreplication repair, mRNA processing, mRNA processing	DNA metabolism, RNA metabolism	476	10	0.686906	0.0787844	-0.558157	-0.393156	-0.35902	-0.103891	-0.77004	-0.605095	2.03223	0.128044	-0.359435	-0.457791	0.913011	-0.668893	-0.770984	-0.180182	1.82737	-0.452479	-0.0253235	-0.632338	1.10106	-0.531399	-0.535496	-0.119657	2.27121	0.448013	-0.639268	-0.295257	-0.503357	-0.675903	-0.0942672	-0.338503	0.787524	2.87924	-0.565798	-0.0277171	-0.770801	-0.672691	-0.524903	-0.782122	0.802235
S000001595	ABF1	YKL112W	nuclear chromatin	DNA binding, chromatin binding, transcription factor activity	DNA replication, chromatin silencing at silent mating-type cassette (sensu Fungi), positive regulation of transcription	DNA metabolism	477	10	1.9096	-0.251943	-0.749583	-0.472051	-0.296448	-0.34138	0.344843	-1.00861	0.666107	0.717586	-0.221612	-0.820818	-0.231147	-0.743716	-0.343813	0.0770321	-0.0211004	0.163254	-0.115476	-0.173061	1.09162	-0.56017	-0.288216	-0.537743	0.959764	0.82896	-0.597194	1.26337	-0.616937	-0.957418	-0.584627	-0.59664	2.4656	0.443708	-0.862321	2.51515	-0.783439	-0.783747	-0.765349	-0.822684	0.524003
S000003295	SPT4	YGR063C	kinetochore, nuclear chromosome, telomeric region, nucleus, transcription elongation factor complex	Pol II transcription elongation factor activity, Pol II transcription elongation factor activity	establishment and/or maintenance of chromatin architecture, chromatin silencing, regulation of transcription, DNA-dependent, regulation of transcription, DNA-dependent, RNA elongation from Pol II promoter, chromosome segregation	cell cycle, DNA metabolism, transcription	478	10	1.89469	-0.543129	-0.852303	0.377602	-0.958799	-0.205885	-0.199284	-0.897501	0.990549	1.66553	-0.140179	-0.687198	-0.758165	-0.789149	-0.421561	-0.321761	-0.103732	-0.0285168	-0.722658	-0.54507	2.29001	-0.643393	-0.196922	-0.204221	1.27326	0.358149	-0.71664	0.994388	-0.381644	-1.01808	-0.18576	-0.644208	1.12541	1.67721	-0.763844	2.37865	-0.659025	-0.870923	-0.83606	-1.06162	0.441921
S000004470	SPT5	YML010W	nucleus, transcription elongation factor complex	Pol II transcription elongation factor activity, Pol II transcription elongation factor activity, Pol II transcription elongation factor activity	establishment and/or maintenance of chromatin architecture, regulation of transcription, DNA-dependent, regulation of transcription, DNA-dependent, regulation of transcription, DNA-dependent, RNA elongation from Pol II promoter	DNA metabolism, transcription	479	10	1.59442	-0.458872	-0.612066	-0.529276	-0.656283	-0.280182	0.311628	-0.659522	0.561253	1.9164	-0.245233	-0.653112	-0.34988	-0.664151	-0.219995	-0.313203	-0.271176	0.0185334	-0.69937	-0.44022	2.33843	-0.614586	-0.606482	-0.0980388	1.00128	0.457768	-0.551834	0.91709	-0.706825	-0.904901	-0.0189672	-0.523889	0.0242968	2.14559	-0.613837	2.59528	-0.872584	-0.664937	-0.61044	-0.874788	-0.163956
S000003011	DST1	YGL043W	nucleoplasm	positive transcription elongation factor activity	RNA elongation from Pol II promoter, meiotic recombination	DNA metabolism	480	10	2.35192	-0.449325	-0.852163	-0.638427	-0.648094	0.265575	-0.852394	-0.842334	0.966241	1.54125	-0.325261	-0.927254	-0.121213	-0.698198	-0.963629	0.147245	-0.277031	-0.463954	0.8242	-0.504875	1.78264	-0.364234	-0.623864	-0.146332	1.03524	0.467681	-0.54823	1.04437	-0.353438	-1.0696	0.158179	-0.468927	1.66034	2.01329	-0.508839	0.772504	-0.870884	-0.684608	-0.78492	-1.03158	1.42592
S000002214	MBP1	YDL056W	nucleus, nucleus	DNA binding, transcription factor activity, transcription factor activity	regulation of cell cycle, regulation of cell cycle, DNA replication, DNA replication	cell cycle, DNA metabolism	481	10	1.26218	-0.191047	-0.392371	0.714656	-0.556028	-0.8683	-0.789769	-0.924485	0.965045	0.239627	0.368072	-0.363718	-0.603201	-0.988026	3.7632	-0.557456	0.771934	0.768175	-0.290615	-0.0326876	-0.272185	-0.840403	0.41787	-0.692436	0.846996	0.557646	-0.566178	0.828663	-0.318823	-0.878099	-0.741573	-0.835785	1.76458	0.189304	-0.632394	0.596963	-0.700206	-0.713704	-0.649474	-0.573877	-0.0623993
S000000913	SWI4	YER111C	nucleus	transcription factor activity	G1/S transition of mitotic cell cycle, transcription, cell cycle	cell cycle, transcription	482	10	0.674649	-0.226139	-0.086529	0.366412	-0.57006	-0.844596	0.673841	-0.918875	-0.15344	0.3662	0.494483	0.127971	-0.717455	-0.880482	4.41877	-0.536278	0.0381176	1.0462	-0.45378	-0.111041	-0.167843	-0.626606	0.289849	-0.70048	0.31464	0.942909	-0.377428	0.385239	-0.260738	-0.740082	-0.606489	-0.805299	0.578341	0.0186931	-0.566377	1.46136	-0.692252	-0.822476	-0.407804	-0.295326	-0.136685
S000000969	BCK2	YER167W	nucleus, cytoplasm	molecular_function unknown	regulation of cell cycle, G1/S transition of mitotic cell cycle	cell cycle	483	10	0.664082	-0.00872946	0.0463706	0.144227	-0.351726	-0.721755	-0.763744	-0.631482	-0.798262	-0.460219	-0.798262	1.01607	-0.798262	-0.798262	6.53195	-0.633803	-0.531128	1.82255	-0.196874	-0.0575646	-0.278151	-0.26075	-0.104003	-0.718335	-0.143465	0.754864	-0.144771	0.063913	-0.0995956	-0.452822	-0.423941	-0.587358	0.419961	-0.0517297	-0.440423	-0.314026	0.180651	-0.544718	0.308543	-0.337709	-0.0619482
S000002324	CDC36	YDL165W	nucleus, cytoplasm, CCR4-NOT core complex	3'-5'-exoribonuclease activity	regulation of cell cycle, negative regulation of transcription from Pol II promoter, mRNA catabolism, deadenylation-dependent, mRNA catabolism, deadenylation-dependent, mRNA catabolism, deadenylation-dependent, poly(A) tail shortening, response to pheromone during conjugation with cellular fusion, regulation of transcription from Pol II promoter	cell cycle	484	10	1.27447	0.893861	-0.729235	0.420182	-0.545055	-0.642806	0.313986	-0.928093	-0.526456	1.54812	0.00293546	0.298284	-0.256014	-0.909232	-0.0198757	-0.376633	-0.202351	1.41091	-0.706189	0.192722	-0.172931	-0.881115	0.432895	-0.546617	-0.134225	2.47064	-0.508367	0.127816	-0.520536	-0.965384	-0.258441	-0.801369	1.04024	1.00805	-0.544258	0.900126	-0.888756	-0.720226	-0.678427	-0.450001	0.167657
S000000689	CDC39	YCR093W	nucleus, cytoplasm, CCR4-NOT core complex	3'-5'-exoribonuclease activity	regulation of cell cycle, negative regulation of transcription from Pol II promoter, mRNA catabolism, deadenylation-dependent, mRNA catabolism, deadenylation-dependent, mRNA catabolism, deadenylation-dependent, poly(A) tail shortening, response to pheromone during conjugation with cellular fusion, regulation of transcription from Pol II promoter	cell cycle	485	10	1.89165	1.06894	-0.67544	-0.242005	-0.544681	-0.836298	0.383037	-0.910042	-0.539642	1.57749	-0.099659	0.541025	-0.35681	-1.00552	-0.246812	-0.196267	-0.413534	1.73084	-0.565199	0.0763504	-0.0035796	-0.805496	0.132377	-0.576709	-0.338586	2.66412	-0.607459	0.361363	-0.627577	-0.917131	-0.326154	-0.811342	0.826482	1.06124	-0.535929	0.468548	-0.640884	-0.702777	-0.578571	-0.368363	-0.15134
S000003146	MPT5	YGL178W	cytoplasm	mRNA binding	mRNA catabolism, deadenylation-dependent, re-entry into mitotic cell cycle after pheromone arrest, loss of chromatin silencing during replicative cell aging, loss of chromatin silencing during replicative cell aging, loss of chromatin silencing during replicative cell aging, protein targeting, cell wall organization and biogenesis	cell wall organization and biogenesis	486	10	0.730404	1.96485	-0.475276	-0.463262	-0.711902	-0.329165	-0.555615	-1.04729	-0.863167	1.81449	0.0247957	1.53472	-0.447416	-0.832145	-0.68058	0.523256	-0.496954	2.44494	-0.532014	0.257763	-0.428792	-0.576608	-0.896839	0.226257	-0.0765945	2.54268	-0.542444	0.238009	-0.462211	-0.670948	-0.898145	-0.308801	-0.345102	1.58338	-0.788736	1.03885	-0.548898	-0.493424	-0.477431	-0.656665	0.756439
S000001930	PHO4	YFR034C	nucleus, cytoplasm	transcription factor activity	phosphate metabolism, cellular response to phosphate starvation, cellular response to phosphate starvation	response to stress	487	10	3.44696	0.367731	-0.547327	-0.345319	-0.460425	-1.00792	0.520879	-1.35103	-0.797411	1.03074	-0.212472	-0.675757	-0.300443	-0.918107	2.0169	-0.0654279	-0.90542	1.58772	-0.701189	0.48568	0.628828	-0.393359	-0.792652	-0.907272	0.156662	0.785551	0.984519	0.977495	-0.514279	-0.787981	-0.246899	-1.00971	-0.234034	0.374498	-0.382878	1.91985	-0.49189	-1.0006	0.211639	-0.446246	0.720455
S000004646	MCM1	YMR043W	nuclear chromatin, nucleus, nucleus	DNA binding, DNA replication origin binding, RNA polymerase II transcription factor activity	DNA replication initiation, regulation of transcription from Pol II promoter	DNA metabolism, transcription	488	10	2.29662	0.396058	-0.789292	-0.258222	-0.0952636	-1.00511	0.479649	-1.34842	-0.69934	1.10467	1.4914	-0.574123	-0.285088	-0.977755	0.137173	-0.0100115	-0.600463	1.20452	-0.494164	0.248385	0.173465	-0.244789	0.304524	-1.05298	0.46015	1.66826	-0.432178	1.22916	-0.467824	-0.990996	-0.685545	-1.13035	0.938098	0.271733	-0.774167	2.5743	-0.845927	-1.11283	-0.719226	-0.47776	1.18075
S000002553	SWI5	YDR146C	nucleus, cytoplasm	transcriptional activator activity	G1-specific transcription in mitotic cell cycle	cell cycle	489	10	1.90535	-0.153781	-0.583143	0.489498	-0.60332	-0.839544	0.924661	-1.1634	-0.542562	1.95189	0.890306	-0.894866	-0.238492	-0.95489	2.09834	-0.735548	-0.578822	0.368878	-0.827909	0.081893	0.737544	-0.881226	0.666346	-0.761258	0.111672	1.59801	-0.569006	0.545082	-0.408072	-1.05626	-0.689459	-0.821453	0.577127	-0.057061	-0.695004	2.1672	-0.582513	-0.827929	-0.663761	-0.419409	0.226791
S000000019	CCR4	YAL021C	cytoplasm, CCR4-NOT core complex	3'-5'-exoribonuclease activity	mRNA catabolism, deadenylation-dependent, mRNA catabolism, deadenylation-dependent, mRNA catabolism, deadenylation-dependent, poly(A) tail shortening, poly(A) tail shortening, regulation of transcription from Pol II promoter, traversing start control point of mitotic cell cycle	cell cycle	490	10	1.2498	0.194799	-0.552736	-0.124735	-0.390466	-0.296959	0.158564	-0.577456	0.229581	0.852203	-0.0492488	-0.428656	-0.00480399	-0.626204	-0.0976048	0.100315	0.306666	0.505585	-0.563289	0.109048	0.205044	-0.415464	-0.306408	-0.102101	0.133976	0.714627	-0.386632	0.341761	-0.300004	-0.582558	-0.10487	-0.356	0.340446	1.43599	-0.515558	0.620654	-0.470562	-0.446952	-0.420704	-0.540677	0.387679
S000000638	TAF2	YCR042C	transcription factor TFIID complex	general RNA polymerase II transcription factor activity	G1-specific transcription in mitotic cell cycle, transcription initiation from Pol II promoter, transcription initiation from Pol II promoter, transcription initiation from Pol II promoter	cell cycle, transcription	491	10	2.96738	-0.285721	-0.527906	-0.323201	-0.389295	-0.391839	1.55779	-0.530962	-0.358244	1.15137	-0.13413	-0.617898	-0.0244453	-0.507601	-0.560471	-0.030734	-0.281988	0.0568696	-0.240764	-0.0464054	-0.101941	-0.292428	0.043115	-0.277478	-0.223756	0.68097	-0.141406	0.358876	-0.312502	-0.684822	-0.222666	-0.479956	-0.232968	0.895721	-0.555747	1.52557	-0.612369	-0.550807	-0.427224	-0.511259	0.129662
S000004477	TAF11	YML015C	transcription factor TFIID complex	general RNA polymerase II transcription factor activity	G1-specific transcription in mitotic cell cycle, G1-specific transcription in mitotic cell cycle, transcription initiation from Pol II promoter, transcription initiation from Pol II promoter, transcription initiation from Pol II promoter	cell cycle, transcription	492	10	2.94995	-0.281348	-0.490993	-0.446526	-0.413206	-0.434335	1.86813	-0.632722	-0.157738	1.18081	-0.190699	-0.625474	-0.18445	-0.569897	-0.549035	-0.00615151	-0.325784	-0.117863	-0.227859	0.124844	0.0630081	-0.290225	-0.117237	-0.218098	-0.216939	0.493961	-0.253387	0.615818	-0.378004	-0.675962	-0.0385318	-0.576506	0.0376544	0.98221	-0.458024	1.25987	-0.683343	-0.636051	-0.492337	-0.550216	0.25491
S000003176	SIP2	YGL208W	cytoplasm, plasma membrane	SNF1A/AMP-activated protein kinase activity	protein amino acid phosphorylation, signal transduction, cell aging, filamentous growth	signal transduction	493	10	1.83444	1.30839	0.535342	-0.893226	0.287269	-1.16327	-1.08631	-1.27602	-0.650452	0.65921	0.37935	1.05945	-0.148403	-1.19915	0.249764	-0.487448	-0.663371	2.50698	-0.46862	0.137341	-0.295244	-0.370735	-0.981387	-1.03023	-0.825724	0.791131	1.0204	1.31118	0.0141312	-0.0575997	-0.996582	-1.09091	-0.134559	-0.0625094	0.418811	-0.302095	0.512996	-0.0719648	0.0680426	-0.639335	1.61042
S000000829	GAL83	YER027C	nucleus	SNF1A/AMP-activated protein kinase activity	protein amino acid phosphorylation, cell adhesion, signal transduction, filamentous growth	signal transduction	494	10	1.03416	1.53567	0.195721	-0.828242	0.475478	-0.81033	-0.782518	-1.18076	-0.755843	0.358487	0.58793	-0.0370458	-0.227504	-0.804864	0.54018	-0.235974	-0.764109	2.79506	-0.797865	0.105318	-0.461863	-0.151547	-0.89104	-0.800171	-0.614575	0.43446	-0.0354882	1.54622	0.246497	-0.234463	-0.858132	-0.800436	-0.35882	-0.0469111	-0.0367255	-0.218656	0.363667	-0.274213	0.438875	-0.519339	0.74061
S000002830	SIP1	YDR422C	vacuole	SNF1A/AMP-activated protein kinase activity	protein amino acid phosphorylation, signal transduction	signal transduction	495	10	1.06674	1.24601	0.658645	-0.952131	0.571435	-0.945167	-0.881332	-1.2642	-0.588247	0.468213	0.384237	0.119282	-0.227574	-0.736661	0.684297	-0.405672	-0.726286	2.58218	-0.894752	0.0139353	-0.216642	0.0102942	-0.928734	-0.854976	-0.726591	0.578519	0.576512	1.53059	0.244168	-0.452817	-1.02049	-0.871564	-0.448891	-0.0570787	0.38057	-0.303808	0.413373	-0.119259	0.204563	-0.424661	0.920132
S000002790	RPP2B	YDR382W	cytosolic large ribosomal subunit (sensu Eukarya)	structural constituent of ribosome	protein biosynthesis, translational elongation, translational elongation	protein biosynthesis	496	10	0.737188	0.290412	-0.552261	-0.121137	-0.264849	0.725824	-0.610909	-0.683992	-0.369397	0.426567	-0.220584	-0.292135	0.362545	-0.236275	-0.520927	0.57444	-0.321781	0.0257732	-0.233029	0.976043	0.131372	-0.323435	-0.479358	-0.224312	-0.741194	-0.741194	-0.741194	6.96963	-0.741194	-0.741194	-0.74119	-0.665494	0.00128399	1.46497	-0.153151	-0.119057	-0.638437	0.222688	-0.155458	-0.583556	1.13505
S000002987	CKB1	YGL019W	protein kinase CK2 complex	protein kinase CK2 activity	G1/S transition of mitotic cell cycle, G2/M transition of mitotic cell cycle, flocculation (sensu Saccharomyces), regulation of transcription from Pol I promoter, regulation of transcription from Pol III promoter, protein amino acid phosphorylation, cell ion homeostasis, response to DNA damage stimulus, establishment of cell polarity (sensu Fungi)	response to stress, cell homeostasis, protein modification	497	10	0.747233	1.57712	0.591969	-0.656059	-0.345097	-1.12685	-1.12463	-0.643654	0.329736	1.42473	-0.704669	-0.180202	0.596832	-0.877842	-0.881738	0.0580936	-0.459544	1.40845	-0.535754	0.163684	0.515204	-0.413888	-0.785821	-0.509596	-0.54024	0.828928	0.566295	3.49364	-0.509647	-0.924556	-0.234264	-0.918904	-0.135689	0.644149	0.00254719	0.0206827	-0.920751	0.0627798	0.969891	-1.05984	2.00602
S000005565	CKB2	YOR039W	protein kinase CK2 complex	protein kinase CK2 activity	G1/S transition of mitotic cell cycle, G2/M transition of mitotic cell cycle, flocculation (sensu Saccharomyces), regulation of transcription from Pol I promoter, regulation of transcription from Pol III promoter, protein amino acid phosphorylation, cell ion homeostasis, response to DNA damage stimulus, establishment of cell polarity (sensu Fungi)	response to stress, cell homeostasis, protein modification	498	10	0.952598	1.43337	0.0664094	-0.674928	-0.382352	-1.17196	-1.30537	-0.681905	1.08837	1.48491	-0.636153	-0.642508	0.45367	-0.983155	-0.490752	0.013186	-0.238025	1.39234	-0.297265	0.0980259	0.465467	-0.353089	-0.559006	-0.849257	0.433386	0.603289	0.401424	2.4303	-0.378521	-1.15032	-0.219271	-0.996687	1.0527	0.85661	-0.350244	0.0426559	-1.2007	-0.463499	0.790099	-1.14819	2.82245
S000005587	CKA2	YOR061W	protein kinase CK2 complex	protein kinase CK2 activity	G1/S transition of mitotic cell cycle, G2/M transition of mitotic cell cycle, flocculation (sensu Saccharomyces), regulation of transcription from Pol I promoter, regulation of transcription from Pol III promoter, protein amino acid phosphorylation, cell ion homeostasis, response to DNA damage stimulus, establishment of cell polarity (sensu Fungi)	response to stress, cell homeostasis, protein modification	499	10	1.13446	1.87378	-0.655649	-0.380389	-0.663437	-0.763618	-0.792102	-0.938345	-0.0788786	1.65151	-0.905616	-0.343372	1.10453	-1.01441	-0.561712	-0.336675	-0.544521	1.41026	-0.437936	0.38405	0.488695	-0.324253	-0.974829	-0.932289	-0.360664	0.727877	-0.474036	3.23958	-0.575044	-0.195227	-0.309009	-1.02535	1.48401	0.370496	-0.243001	0.236796	-1.05351	-0.679593	0.80448	-1.36387	2.24231
S000001297	CKA1	YIL035C	protein kinase CK2 complex	protein kinase CK2 activity	G1/S transition of mitotic cell cycle, G2/M transition of mitotic cell cycle, flocculation (sensu Saccharomyces), regulation of transcription from Pol I promoter, regulation of transcription from Pol III promoter, protein amino acid phosphorylation, cell ion homeostasis, response to DNA damage stimulus, establishment of cell polarity (sensu Fungi)	response to stress, cell homeostasis, protein modification	500	10	0.665196	1.24105	-0.709068	0.368376	-0.711977	-0.81431	-0.956928	-0.59708	-0.0748206	2.07384	-0.726413	-0.5077	0.23967	-0.881537	0.232129	-0.535939	-0.580353	2.63178	-0.771682	0.131143	0.255642	-0.418725	-0.355692	-0.950344	-0.209308	0.511771	-0.259944	2.63565	-0.209667	-0.859873	-0.147144	-0.728581	1.34143	0.489424	-0.257979	0.164565	-1.24462	-0.905249	0.699689	-1.26986	1.56006
S000004291	EXG1	YLR300W	cell wall (sensu Fungi)	glucan 1,3-beta-glucosidase activity	glucan metabolism, glucan metabolism, cell wall organization and biogenesis	cell wall organization and biogenesis	501	10	2.10582	-0.24621	0.0173185	-0.402206	-0.177166	-0.73188	-1.23536	-0.976714	-0.0134521	1.6694	-0.557733	0.615509	0.00312051	-0.219935	-1.19647	-0.489098	0.0421272	1.09731	-0.0335595	-0.334539	0.759626	-0.555679	-0.834992	-0.0874744	-0.131537	1.85276	0.410986	0.877135	-0.864316	-0.682247	-0.674355	-0.602426	1.76425	-0.230173	0.780483	-0.652428	-0.320051	-0.155651	-0.655695	-0.101215	2.64094
S000005089	MFA2	YNL145W	extracellular	pheromone activity	signal transduction during conjugation with cellular fusion, signal transduction during conjugation with cellular fusion	signal transduction, conjugation	502	10	0.630305	2.5717	-0.419052	-0.990138	-0.691345	-0.786199	-0.824973	-0.782639	-0.201302	1.66712	0.077401	-0.134321	0.599301	-0.0403022	-1.35559	-0.121736	-0.540577	1.19467	-0.264949	-0.186939	0.915644	-0.284808	-0.017019	-0.767722	-0.499076	2.25711	-0.548227	0.801957	-0.868203	-1.23589	-0.662316	-1.08393	1.16691	0.574746	-0.33574	0.643252	-0.818183	-0.372005	-0.810884	0.0996017	0.1156
S000003898	ECM17	YJR137C	cytoplasm, sulfite reductase complex (NADPH), sulfite reductase complex (NADPH)	sulfite reductase (NADPH) activity	sulfate assimilation, cell wall organization and biogenesis, amino acid biosynthesis	cell wall organization and biogenesis	503	10	1.62902	0.683302	-0.774276	-0.981299	0.342937	-0.829319	-1.37719	-0.568274	-0.640906	0.83356	1.25437	-0.829364	1.20713	-0.960688	-1.21904	-0.176851	-0.852178	-0.392176	0.636606	-0.0726928	0.707518	-0.305509	-0.978348	-0.511588	0.0601755	1.3233	-0.295908	1.71895	-0.670231	-1.08205	0.713415	-1.00286	0.178165	0.298414	0.3231	-0.949616	0.267069	1.17473	-0.604892	0.671219	2.04192
S000003808	ANB1	YJR047C	ribosome	translation initiation factor activity	translational initiation	protein biosynthesis	504	10	2.42305	0.0987434	-0.583121	-0.343304	-0.257123	-0.416313	-0.402055	-1.40199	-0.780677	1.47654	0.179965	-0.822101	0.0670892	-0.508316	-0.820171	-0.319117	-0.390017	-0.187926	-0.0461949	-0.388598	0.859266	0.183405	-0.834553	-0.586841	0.07776	0.920567	-0.0945735	1.14937	-0.509435	-0.659024	-0.437612	-0.428098	0.228577	0.96224	0.187603	1.26253	1.01884	0.289847	-0.512753	-0.911667	1.83901
S000001863	HAC1	YFL031W	nucleus	specific RNA polymerase II transcription factor activity	regulation of transcription from Pol II promoter, phospholipid metabolism, unfolded protein response, target gene transcriptional activation	lipid metabolism, response to stress, transcription	505	10	1.23412	-0.237508	2.34577	-0.546149	-0.381255	1.39026	-1.3254	-1.46685	0.757773	1.10364	-0.523485	-0.557113	-0.264537	0.280534	-1.391	0.535942	-0.457586	0.827338	-0.483782	-0.783917	-0.77753	0.0598996	-0.985682	1.03125	-0.487069	2.28216	0.252932	-0.247899	-0.375338	-0.436986	-0.541011	-0.444419	0.490602	1.77213	1.17311	-0.67462	-0.474623	-0.183593	-0.299801	-1.21555	1.03803
S000003221	RTG2	YGL252C	cytoplasm, cytoplasm	transcription regulator activity, transcription regulator activity	intracellular signaling cascade	signal transduction	506	10	0.808468	0.813457	0.38549	-0.776331	-0.0256367	-0.0799936	-0.826077	-1.48361	-0.525164	1.63391	-0.317735	0.821543	-0.435869	-1.44235	-0.383257	0.272048	-0.551774	1.24593	-0.196392	-0.0555307	-1.10974	0.429147	-1.39816	0.352445	-0.282694	2.50668	0.0633644	0.87725	0.477409	-0.912548	-1.02714	-0.105604	1.94693	0.511091	0.0158712	0.356903	-0.546501	-1.10894	-0.668642	-0.770274	1.05166
S000001910	CMK1	YFR014C	cytoplasm	calmodulin-dependent protein kinase I activity	protein amino acid phosphorylation, signal transduction	signal transduction	507	10	0.930356	1.27125	2.22956	-0.978272	-0.714636	-0.668522	-1.25814	-0.943448	-0.0305853	2.48702	-0.763379	0.321669	0.247952	-0.849239	-0.834238	0.0348929	-0.961209	2.35655	1.02658	-0.707422	-0.331658	-0.668901	-0.915699	-0.553101	-0.700746	1.30575	1.61992	-0.0259374	-0.173383	-0.737344	-0.0632715	-0.707466	1.10172	-0.238635	0.404485	-0.423207	-0.29026	-0.882048	0.773298	-1.27055	1.7857
S000005376	CMK2	YOL016C	cytoplasm	calcium/calmodulin-dependent protein kinase activity	protein amino acid phosphorylation, signal transduction	signal transduction	508	10	0.974978	1.50104	2.17898	-1.00237	-0.806466	-0.752371	-1.29248	-0.844815	-0.0603886	2.38736	-0.702519	0.385839	0.406401	-0.888912	-0.892459	-0.0269765	-0.84084	2.24123	0.798338	-0.673041	-0.22189	-0.633916	-0.99418	-0.531802	-0.736988	1.34808	1.72839	0.278829	-0.224651	-0.823137	-0.234097	-0.740002	1.02031	-0.426901	0.714402	-0.598429	-0.360757	-0.708346	0.830976	-1.04521	1.60391
S000005476	MSN1	YOL116W	nucleus	transcriptional activator activity, transcriptional activator activity	invasive growth (sensu Saccharomyces), hyperosmotic response, hyperosmotic response	response to stress	509	11	0.974044	0.797275	-0.569336	-0.312661	0.355986	-0.663514	-1.23811	-1.10804	-0.4569	1.17521	0.393187	0.965497	-0.741097	-1.01883	-0.674905	0.555608	-0.312315	3.62479	-0.886699	-0.710067	-0.277382	-0.247411	-0.302551	-0.762679	-0.267995	1.52523	0.146634	-0.00128581	-0.596628	0.357433	-0.707958	-0.913641	0.353085	-0.0911682	0.425632	-0.0965828	-0.426874	-0.813386	-0.669966	0.215088	1.20903
S000002394	YPD1	YDL235C	cytoplasm	transferase activity, transferring phosphorus-containing groups	response to osmotic stress, osmosensory signaling pathway via two-component system, osmosensory signaling pathway via two-component system	response to stress	510	11	0.555213	1.35954	-0.263102	-0.726062	0.765755	-0.831795	-0.999599	-0.543357	-0.642506	0.390096	0.0532716	2.20475	0.183088	-0.496015	-0.996109	0.305008	-0.619713	3.27953	-0.426671	-0.245584	-0.572545	-0.273151	-0.545132	-0.901883	-0.560092	0.82286	0.477518	0.445324	-0.201522	-0.333081	-0.311657	-0.678253	0.515302	-0.0231727	0.379737	-0.769206	-0.226817	-0.478294	0.669721	-0.752056	0.481708
S000003996	SSK1	YLR006C	cytoplasm	two-component response regulator activity, enzyme activator activity	osmosensory signaling pathway via two-component system, osmosensory signaling pathway via two-component system, response to hydrogen peroxide	signal transduction	511	11	0.806611	1.37518	-0.0481877	-0.756755	0.336594	-0.967712	-1.03928	-0.82376	-0.774698	0.0854093	-0.203342	1.28851	-0.178705	-0.62423	0.448882	0.96688	-0.724528	3.47937	-0.0785542	-0.566896	-0.52655	-0.322571	-0.661616	-0.965422	-0.388569	0.478598	0.944134	0.285684	-0.14653	-0.145011	-0.469474	-0.822904	0.296456	-0.244317	0.672127	-0.698577	-0.0178111	-0.206869	0.198492	-0.783803	1.03508
S000000891	PTC2	YER089C	nucleus, cytoplasm	protein phosphatase type 2C activity	DNA damage response, signal transduction resulting in cell cycle arrest, regulation of cyclin dependent protein kinase activity, regulation of cyclin dependent protein kinase activity, G1/S transition of mitotic cell cycle, inactivation of MAPK during osmolarity sensing, protein amino acid dephosphorylation, response to unfolded protein, response to unfolded protein	protein modification, response to stress	512	11	1.39733	0.809435	0.835774	-0.161387	-0.889224	-0.789755	-1.07237	-1.2166	1.24822	-0.370709	-0.624298	2.23593	-0.886112	-0.904201	0.350712	0.0358314	0.537155	2.9113	-0.571836	-0.592041	-0.106059	-0.667922	-0.869946	-0.750236	0.647103	-0.0528331	1.36229	-0.308167	-0.286665	0.271635	-0.652017	-0.950876	1.05549	-0.0698157	0.05779	-0.701621	-0.21576	-0.515693	0.944281	-0.839507	0.730065
S000001545	MSN4	YKL062W	nucleus, cytoplasm	DNA binding, transcription factor activity	regulation of transcription, DNA-dependent, response to stress	response to stress	513	11	1.88182	0.159502	0.109625	-0.853366	-0.165231	-0.753896	-0.855311	-1.07571	-0.708058	0.262668	-0.555853	2.20612	-0.699816	-0.957351	-0.378474	1.26163	-0.752431	2.82047	-0.0265775	-0.612529	-0.0597854	-0.294005	-0.883638	-0.748163	-0.575267	0.236472	0.7893	0.348411	-0.360849	2.654	-0.825961	-0.800597	-0.200641	0.58719	0.57249	-0.422556	0.0666397	-0.456324	-0.189719	-0.333241	1.13478
S000004640	MSN2	YMR037C	nucleus, cytosol	DNA binding, transcription factor activity	regulation of transcription, DNA-dependent, response to stress, response to stress	response to stress	514	11	1.91196	0.0440311	0.0714102	-0.808117	-0.129134	-0.786023	-0.856424	-1.07799	-0.757775	0.314446	-0.437628	2.10978	-0.72347	-0.972344	-0.37268	1.27109	-0.768877	2.91813	-0.0987441	-0.624525	-0.0314446	-0.34551	-0.82338	-0.775353	-0.610222	0.354289	0.730212	0.331003	-0.424896	2.64116	-0.816814	-0.818267	-0.239484	0.571917	0.519996	-0.426967	0.190523	-0.399019	-0.203325	-0.359661	1.1058
S000005251	MCK1	YNL307C	soluble fraction	glycogen synthase kinase 3 activity, protein threonine/tyrosine kinase activity	mitotic sister chromatid segregation, mitotic sister chromatid segregation, double-strand break repair via nonhomologous end-joining, protein amino acid phosphorylation, response to stress, response to stress, meiosis, sporulation (sensu Fungi)	meiosis, response to stress	515	11	1.8773	0.873953	0.0855385	0.370651	-0.409789	-1.18555	-1.32902	-1.33362	0.830449	1.71184	-0.757069	1.94823	-0.714696	-1.32426	-0.862022	0.250526	0.229245	2.66401	-1.0853	-0.700361	-0.571175	-0.764974	0.826316	-0.811495	0.431886	0.973811	0.299763	0.808024	-0.386484	0.350828	-0.956454	-1.00317	1.55795	0.20646	-0.398828	-0.166218	-1.06795	-1.19177	0.847599	-0.352431	0.666856
S000004747	RIM11	YMR139W	cytoplasm	glycogen synthase kinase 3 activity, glycogen synthase kinase 3 activity	protein amino acid phosphorylation, protein amino acid phosphorylation, proteolysis and peptidolysis, response to stress, response to stress, sporulation (sensu Fungi)	response to stress	516	11	0.961501	1.07316	-0.765896	0.127751	-0.603873	-0.727884	-0.967772	-0.788602	0.482501	0.62461	-0.677005	1.46225	-0.592359	-1.08019	-0.719557	0.862721	-0.813165	2.98141	-0.990931	-0.570694	-0.604022	-0.384765	1.12982	-0.555435	-0.451642	1.02721	-0.771289	0.564684	-0.0737548	0.393854	-0.0050674	-0.735617	1.45409	0.393816	-0.687201	-0.183286	-0.954915	-0.870652	0.769672	-0.358757	-0.194053
S000003158	CDC55	YGL190C	protein phosphatase type 2A complex, nucleus, bud tip, bud neck	protein phosphatase type 2A activity	protein biosynthesis, protein amino acid dephosphorylation, actin filament organization, mitotic spindle checkpoint, bud growth, pseudohyphal growth	protein biosynthesis, pseudohyphal growth	517	11	0.412094	0.748323	-0.151018	1.24479	-0.603379	-0.606657	-1.05066	-1.00215	-0.688037	1.29003	0.444508	2.45835	-0.826989	-1.09085	0.510298	-0.900571	-0.709172	2.80685	-0.768267	-0.0422535	-0.380796	0.0266279	0.479824	-0.914333	-0.135075	0.903431	0.135991	0.0940313	0.453991	-0.281681	-0.884299	-0.931225	0.384425	-0.0177922	0.659316	-0.411299	-0.799267	-0.957046	0.40497	-0.411292	-0.230063
S000005952	PHO85	YPL031C	nucleus	cyclin-dependent protein kinase activity, cyclin-dependent protein kinase activity, cyclin-dependent protein kinase activity, cyclin-dependent protein kinase activity	glycogen metabolism, glycogen metabolism, glycogen metabolism, glycogen metabolism, glycogen metabolism, glycogen metabolism, protein amino acid phosphorylation, protein amino acid phosphorylation, protein amino acid phosphorylation, phosphate metabolism, cell cycle, cell cycle	cell cycle	518	11	1.95791	0.800558	-0.154828	0.223059	-0.0622918	-0.887282	-1.25196	-1.06586	-0.654848	0.952578	0.380667	0.176673	-0.842987	-1.13009	2.7914	-0.44135	-0.692091	2.33418	-0.567669	0.18839	-0.185226	-0.16214	-0.671781	-0.735186	-0.347098	0.83402	1.08672	0.404748	-0.00529492	-0.257828	-0.72847	-0.962376	0.788534	-0.0419421	-0.0533168	-0.645239	-0.360063	-0.823287	0.720151	-0.492791	0.56555
S000001865	CAK1	YFL029C	cytoplasm	protein kinase activity	protein amino acid phosphorylation, cell cycle, meiosis, meiosis	cell cycle, meiosis	519	11	0.998885	1.29457	-0.622776	0.214174	-0.54931	-0.6719	-0.876455	-0.862054	-0.466463	0.55846	1.10831	0.126034	-0.581528	-0.855424	2.23888	-0.533813	-0.597049	3.40679	-0.67293	0.371629	-0.150833	-0.799932	-0.0906991	-0.895456	-0.698973	0.76035	0.559963	0.544882	-0.159429	-0.700264	-0.416782	-0.722739	-0.0859045	-0.0867104	-0.459231	0.102541	-0.508149	-0.74644	0.573802	-0.518103	-0.13861
S000002205	SIT4	YDL047W	nucleus, cytoplasm	protein serine/threonine phosphatase activity	G1/S transition of mitotic cell cycle, protein amino acid phosphorylation, cell wall organization and biogenesis, protein kinase cascade, actin cytoskeleton organization and biogenesis	cell wall organization and biogenesis	520	11	0.49557	0.342349	0.566909	-0.263579	-0.130187	-0.566508	-0.908111	-0.815129	-0.635084	0.208262	-0.208421	4.56138	-0.681527	-0.825281	-0.169106	-0.258924	-0.527451	1.97445	-0.506677	-0.312564	-0.394397	0.932779	-0.580578	-0.721674	-0.461727	0.791865	0.417808	-0.107406	1.07254	0.265037	-0.738743	-0.584005	-0.199608	0.370058	-0.148549	-0.49942	0.0252734	-0.756304	0.504294	-0.38247	0.0979791
S000004630	TAP42	YMR028W	cellular_component unknown	protein binding	signal transduction, cell growth and/or maintenance	signal transduction	521	11	0.667654	0.384313	0.0728868	-0.314231	0.103984	-0.336977	-0.83817	-0.825507	-0.472914	0.0497192	-0.466756	4.44703	-0.240984	-0.802527	-0.364023	-0.311387	-0.529874	1.60228	-0.507357	-0.392059	-0.556042	2.08101	-0.802549	-0.502964	-0.588858	0.392407	0.240342	-0.0742523	2.41154	0.0630722	-0.42087	-0.524381	0.339252	-0.0255942	-0.252886	-0.672459	-0.121756	-0.772287	0.541534	-0.117238	-0.151623
S000001686	TOR2	YKL203C	vacuolar membrane, plasma membrane	protein binding, phosphatidylinositol 3-kinase activity	regulation of cell cycle, G1 phase of mitotic cell cycle, cytoskeleton organization and biogenesis, ribosome biogenesis, signal transduction, Rho protein signal transduction, cell cycle-dependent actin filament reorganization	cytoskeleton organization and biogenesis, signal transduction	522	11	0.530972	0.616343	0.189551	-0.5044	0.313524	-0.626495	-0.914335	-0.678686	-0.667302	0.337296	-0.588063	4.20892	-0.601015	-0.754765	-0.418252	-0.234655	-0.58369	1.46409	-0.579114	-0.424907	-0.745801	2.50694	-0.570898	-0.672194	-0.633182	1.03782	-0.0688601	-0.370486	2.59825	0.41081	-0.6466	-0.659514	-0.129931	0.132718	-0.072496	-0.64922	-0.120044	-0.731993	0.0198531	0.246212	-0.0592693
S000003827	TOR1	YJR066W	Golgi membrane, vacuolar membrane, plasma membrane, endosome membrane	protein binding, phosphatidylinositol 3-kinase activity	regulation of cell cycle, G1 phase of mitotic cell cycle, ribosome biogenesis, meiosis, signal transduction	meiosis, signal transduction	523	11	0.770227	0.311244	0.222044	-0.449169	0.412681	-0.633429	-0.871274	-0.869846	-0.673771	0.370001	-0.569343	3.94676	-0.547714	-0.770158	-0.459267	-0.0806034	-0.616385	1.16417	-0.512949	-0.430932	-0.701646	2.83213	-0.583387	-0.65598	-0.565193	1.14008	-0.0229281	-0.268654	2.94828	0.0287385	-0.632032	-0.668402	-0.0856417	0.105993	-0.225614	-0.567349	-0.00820771	-0.619336	-0.0125745	0.319143	0.167352
S000002347	PPH22	YDL188C	protein phosphatase type 2A complex	protein phosphatase type 2A activity, protein phosphatase type 2A activity	G1/S transition of mitotic cell cycle, protein biosynthesis, protein amino acid dephosphorylation, actin filament organization, mitotic spindle checkpoint, bud growth	protein biosynthesis	524	11	1.59802	0.157695	0.631322	-0.0755111	-0.528452	-0.944456	-1.10574	-0.856069	-0.599766	1.04547	-0.629805	3.44486	-0.288528	-0.921798	-0.0659327	-0.507015	-0.772032	1.98423	-0.321955	-0.373788	0.271009	0.325829	-0.50273	-0.858269	-0.673876	1.07363	0.965647	0.428195	0.346384	0.114904	-0.697371	-1.06826	0.312326	0.135218	-0.10249	-0.383977	-0.276312	-0.39319	0.731224	-0.395503	0.383499
S000002292	PPH21	YDL134C	protein phosphatase type 2A complex	protein phosphatase type 2A activity	G1/S transition of mitotic cell cycle, protein biosynthesis, protein amino acid dephosphorylation, actin filament organization, mitotic spindle checkpoint, bud growth	protein biosynthesis	525	11	1.13899	0.188887	0.538151	0.151332	-0.811166	-0.79969	-1.00355	-0.585799	-0.595665	1.41276	-0.606157	3.51721	-0.538775	-1.00008	0.0996021	-0.704476	-0.668255	1.94926	-0.384798	-0.363448	0.0848771	0.515385	-0.34733	-0.666756	-0.614177	1.10566	0.847175	-0.171369	0.554283	0.299413	-0.667841	-0.935804	0.287378	0.143322	0.0415633	-0.429101	-0.303749	-0.718764	0.756168	-0.595867	-0.0783913
S000000537	STE50	YCL032W	cytoplasm	protein kinase regulator activity, protein kinase regulator activity	MAPKKK cascade during osmolarity sensing, MAPKKK cascade during osmolarity sensing, signal transduction during conjugation with cellular fusion, signal transduction during conjugation with cellular fusion, signal transduction during filamentous growth, signal transduction during filamentous growth, response to pheromone	signal transduction	526	11	0.320029	3.01582	-0.153727	-0.460526	-0.449328	-0.709691	-0.691919	-0.765535	-0.609224	0.374825	0.30158	1.65822	-0.393203	-0.320062	-0.765536	0.61742	-0.621242	4.20535	-0.63404	-0.334824	-0.30839	-0.610528	-0.503157	-0.63733	-0.568051	1.76942	-0.138544	0.116667	-0.335552	-0.515129	-0.577181	-0.604808	-0.277645	-0.222103	0.198629	-0.307584	-0.52803	-0.450064	-0.132821	0.281114	-0.205736
S000003272	KSS1	YGR040W	nucleus	MAP kinase activity	signal transduction during conjugation with cellular fusion, protein amino acid phosphorylation, cell cycle arrest, pseudohyphal growth	signal transduction	527	11	0.297664	3.243	-0.502343	-0.500875	-0.351706	-0.658066	-0.756248	-0.789467	-0.539369	0.779411	0.241855	1.58405	-0.581473	-0.646001	-0.239856	0.727727	-0.343695	3.97116	-0.451293	-0.398845	-0.382261	-0.511415	-0.424473	-0.683896	-0.478334	1.45656	-0.415008	0.00850696	-0.18978	-0.468527	-0.623725	-0.651506	0.113775	-0.0527938	-0.144023	-0.0622175	-0.667415	-0.635725	-0.259103	0.0813719	-0.178316
S000006061	MKK2	YPL140C	intracellular	MAP kinase kinase activity	protein amino acid phosphorylation, signal transduction	signal transduction	528	11	0.218434	1.77106	-0.28407	-0.219315	-0.411459	-0.54066	-0.542958	-0.44671	-0.431937	0.631452	-0.141024	2.14772	-0.465664	-0.535924	-0.53002	0.0685693	-0.593895	5.65894	-0.594146	-0.594146	-0.568033	-0.594146	-0.548858	-0.594146	-0.367729	0.747443	-0.0584968	-0.104045	-0.356105	-0.105004	-0.365218	-0.522157	0.000906183	-0.160714	-0.0303092	-0.251455	-0.317227	-0.350127	0.178379	-0.0583698	-0.132873
S000005757	MKK1	YOR231W	bud tip	MAP kinase kinase activity	protein amino acid phosphorylation, signal transduction	signal transduction	529	11	0.202289	1.11727	0.00284783	-0.242626	-0.327344	-0.464992	-0.431365	-0.454759	-0.397521	0.323651	-0.355184	2.1588	-0.481477	-0.510696	-0.434897	0.494426	-0.502304	4.42361	-0.448556	-0.445528	-0.413688	-0.467582	-0.439597	-0.546455	-0.331444	0.512593	0.116608	-0.25721	-0.190024	0.0329562	-0.355103	-0.497001	-0.160585	-0.0864941	-0.0363195	-0.252312	-0.234561	-0.360167	0.20855	-0.059176	-0.158659
S000005227	WSC2	YNL283C	membrane fraction, cytoplasm	transmembrane receptor activity, transmembrane receptor activity	cell wall organization and biogenesis, cell wall organization and biogenesis, Rho protein signal transduction, Rho protein signal transduction, response to heat, response to heat, actin cytoskeleton organization and biogenesis	cell wall organization and biogenesis	530	11	-0.154261	0.988295	0.430146	-0.518121	-0.0722372	-0.442007	-0.778718	-0.558359	-0.684634	-0.778767	-0.415698	2.46997	-0.778767	-0.778474	-0.553497	3.55142	-0.439629	2.95511	-0.12618	-0.324817	-0.670175	-0.492662	-0.476158	-0.479102	-0.0613228	0.90555	0.104979	-0.305276	-0.57913	0.244425	-0.429689	-0.639223	0.343359	0.304749	0.0984782	-0.543987	0.0196253	-0.725339	0.0188206	-0.0868151	0.183685
S000006010	RLM1	YPL089C	nucleus	DNA binding, DNA bending activity, transcriptional activator activity, transcriptional activator activity	cell wall organization and biogenesis, signal transduction, positive regulation of transcription from Pol II promoter	cell wall organization and biogenesis, signal transduction	531	11	0.0810667	0.776907	1.06979	-0.513069	-0.300643	-0.708765	-0.550198	-0.726095	-0.314838	0.428398	-0.491471	2.88341	-0.716309	-0.752094	-0.433717	0.96348	-0.136216	3.40641	-0.395505	-0.570144	-0.584364	-0.236689	-0.409228	-0.6476	-0.182441	0.72487	0.575249	0.0667978	-0.179113	-0.050971	-0.51967	-0.716957	-0.0248622	-0.0820972	-0.180896	-0.26084	-0.0226709	-0.754295	0.177754	0.180924	0.108579
S000000201	PKC1	YBL105C	site of polarized growth (sensu Saccharomyces)	protein kinase C activity	protein amino acid phosphorylation, actin filament organization, cell wall organization and biogenesis, signal transduction, protein kinase cascade	cell wall organization and biogenesis, signal transduction	532	11	0.273345	1.38576	0.256158	-0.472507	-0.413816	-0.651109	-0.588485	-0.538425	-0.555992	0.378322	-0.557025	3.46043	-0.681198	-0.679212	-0.361149	0.315479	-0.455972	3.41961	-0.473926	-0.436241	-0.460349	-0.271286	-0.373537	-0.607962	-0.448306	1.4548	-0.0324781	-0.246402	-0.290924	0.142549	-0.576641	-0.636174	0.0793458	0.0677441	0.104849	-0.511744	-0.150955	-0.598808	0.381789	-0.206809	-0.029099
S000001072	SLT2	YHR030C	nucleus, nucleus, cytoplasm, bud tip	MAP kinase activity	protein amino acid phosphorylation, cell wall organization and biogenesis, signal transduction	cell wall organization and biogenesis, signal transduction	533	11	0.102016	1.18985	0.389342	-0.355486	-0.367613	-0.613817	-0.671447	-0.529123	-0.546549	0.382431	-0.496899	3.38429	-0.626269	-0.680584	-0.327886	0.46624	-0.39023	3.73081	-0.473955	-0.469378	-0.4765	-0.305982	-0.49254	-0.551929	-0.376018	0.874347	0.194981	-0.271248	-0.163127	0.182581	-0.549378	-0.596348	-0.0647111	-0.107193	0.254933	-0.297895	-0.16955	-0.571314	0.178329	-0.163329	-0.0338915
S000005534	SLG1	YOR008C	membrane fraction, actin cap (sensu Fungi)	transmembrane receptor activity, transmembrane receptor activity	response to osmotic stress, cell wall organization and biogenesis, Rho protein signal transduction, Rho protein signal transduction, Rho protein signal transduction, response to heat, response to heat, actin cytoskeleton organization and biogenesis, establishment of cell polarity (sensu Fungi)	cell wall organization and biogenesis	534	11	-0.0170996	0.883033	0.400465	-0.347244	-0.262073	-0.533939	-0.555146	-0.530976	-0.665269	0.0424788	-0.638397	3.62034	-0.702714	-0.58635	-0.502184	1.00259	-0.399975	3.0231	-0.491744	-0.437015	-0.479665	-0.301066	-0.415197	-0.513193	-0.286059	1.28271	-0.0546246	-0.371126	-0.349893	0.359717	-0.519656	-0.535783	-0.0890866	0.181619	0.350352	-0.473321	-0.0704712	-0.700445	0.108766	-0.125845	-0.0481917
S000004324	MID2	YLR332W	integral to plasma membrane	transmembrane receptor activity, transmembrane receptor activity, transmembrane receptor activity	cellular morphogenesis during conjugation, cellular morphogenesis during conjugation, cell wall organization and biogenesis, cell wall organization and biogenesis	cell wall organization and biogenesis	535	11	0.0597012	0.906641	0.232188	-0.35641	-0.164747	-0.570683	-0.366971	-0.423539	-0.594985	0.0772131	-0.602724	3.59305	-0.631629	-0.506375	-0.500635	0.388271	-0.386144	2.46315	-0.408001	-0.393354	-0.394739	-0.159171	-0.259706	-0.45205	-0.32539	1.05617	-0.0546078	-0.404149	-0.160466	0.138854	-0.461714	-0.369117	-0.059237	0.0229071	0.116805	-0.286385	0.0707706	-0.652285	-0.0337147	-0.139918	-0.22246
S000002701	SSD1	YDR293C	cytoplasm	RNA binding	cell wall organization and biogenesis	cell wall organization and biogenesis	536	11	0.351347	0.993226	0.695117	-0.554086	0.356884	-0.926434	-1.16335	-0.908638	-0.796007	1.65341	-0.0823295	2.75867	-0.997804	-0.906309	-0.774245	0.411639	-0.635709	2.29598	-0.378562	-0.555154	-0.33394	-0.0323555	-0.792807	0.00868888	-0.54561	2.30637	-0.0551631	-0.504923	-0.110312	0.635946	-0.831498	-0.708079	0.514964	0.229385	1.95351	-0.593841	-0.807032	-0.400997	-0.328487	-0.68909	0.909456
S000004363	ROM2	YLR371W	bud tip	signal transducer activity, Rho guanyl-nucleotide exchange factor activity	actin filament organization, cell wall organization and biogenesis, bud growth, small GTPase mediated signal transduction, establishment of cell polarity (sensu Fungi)	cell wall organization and biogenesis	537	11	-0.0223034	1.78148	-0.0890245	-0.378497	-0.397297	-0.412537	-0.558428	-0.261641	-0.627786	-0.521042	-0.627786	5.7415	-0.627786	-0.627786	-0.519778	-0.616974	-0.313364	2.0079	-0.346469	-0.145811	-0.39578	-0.23388	-0.472189	-0.382389	-0.32793	1.29225	-0.258632	-0.23533	-0.208377	0.436294	-0.536484	-0.397926	0.0689119	-0.0230878	0.311392	-0.563555	-0.194973	-0.587895	0.0262831	-0.201814	-0.0273085
S000000957	BEM2	YER155C	intracellular	signal transducer activity, Rho GTPase activator activity	microtubule cytoskeleton organization and biogenesis, cell wall organization and biogenesis, bud growth, small GTPase mediated signal transduction, actin cytoskeleton organization and biogenesis, actin cytoskeleton organization and biogenesis, establishment of cell polarity (sensu Fungi)	cell wall organization and biogenesis	538	11	0.0686287	1.64029	-0.256484	-0.253543	-0.562676	-0.269719	-0.732551	-0.400827	-0.514023	0.918074	0.218027	3.91328	-0.682686	-0.684122	-0.654741	-0.388431	-0.0406208	3.04966	-0.558994	-0.279146	-0.445536	-0.414834	-0.440296	-0.570905	-0.345157	1.56604	-0.402593	-0.263469	-0.427765	0.137395	-0.575183	-0.590775	0.516666	-0.348275	1.92557	-0.359224	-0.473897	-0.751445	-0.522373	-0.329708	0.269415
S000006369	RHO1	YPR165W	1,3-beta-glucan synthase complex, bud tip, bud neck, shmoo tip	GTPase activity, signal transducer activity, signal transducer activity	actin filament organization, cell wall organization and biogenesis, bud growth, small GTPase mediated signal transduction, establishment of cell polarity (sensu Fungi)	cell wall organization and biogenesis	539	11	-0.132041	2.67847	-0.162613	-0.458097	-0.485652	-0.51674	-0.674757	-0.299145	-0.578179	1.15448	-0.50735	3.71839	-0.50488	-0.625556	-0.67198	-0.43011	-0.361674	2.19797	-0.340928	-0.0342736	-0.499814	-0.343039	-0.511865	-0.401893	-0.493212	1.86707	-0.392741	-0.495087	-0.371681	0.415031	-0.573973	-0.63715	0.169924	-0.190254	0.678837	-0.526504	-0.434259	-0.431213	-0.0969713	-0.336486	-0.176306
S000002743	MSN5	YDR335W	nucleus, nucleus	protein binding, importin-alpha export receptor activity, importin-alpha export receptor activity	protein-nucleus export, protein-nucleus export	transport	540	11	0.318652	3.47722	-0.104485	-0.291868	-0.475088	-0.87761	-1.10275	-1.05435	-0.538017	1.49022	1.91584	0.821365	-0.880326	-0.616662	-0.552119	0.451356	-0.414185	1.58806	-0.784971	3.01034	-0.745137	-0.45729	-0.825265	-0.976372	-0.241995	1.58076	-0.287507	-0.216138	-0.0671614	-0.535411	0.387615	-0.929324	0.44714	1.18347	0.072218	-0.690903	-0.504222	-0.475749	-0.352695	-0.570045	-0.333139
S000002510	STE5	YDR103W	nucleus, cytoplasm, plasma membrane, shmoo tip	MAP-kinase scaffold activity, MAP-kinase scaffold activity	signal transduction during conjugation with cellular fusion, signal transduction during conjugation with cellular fusion	signal transduction, conjugation	541	11	-0.0119613	4.7871	-0.56501	-0.538157	-0.55604	-0.678897	-0.798259	-0.815649	-0.55494	1.57079	-0.0985679	1.4083	-0.315023	-0.380831	-0.740335	0.0146417	-0.569153	2.88056	-0.361706	0.479738	-0.391235	-0.450216	-0.477425	-0.60117	-0.355577	2.23506	-0.511423	-0.349521	-0.238525	-0.809568	-0.360448	-0.651259	0.207051	0.149145	0.0414538	-0.0785744	-0.635279	-0.524165	-0.342141	-0.162524	0.066021
S000005738	STE4	YOR212W	heterotrimeric G-protein complex, plasma membrane, shmoo tip	GTPase activity	signal transduction during conjugation with cellular fusion, signal transduction during conjugation with cellular fusion, signal transduction during conjugation with cellular fusion	signal transduction, conjugation	542	11	-0.468135	5.57215	-0.636126	-0.68502	-0.56709	-0.711558	-0.725941	-0.684924	-0.552917	0.432302	0.377978	1.98123	-0.154446	-0.332005	-0.646255	-0.260349	-0.501393	2.49281	-0.413888	0.234553	-0.572548	-0.345343	-0.605693	-0.519542	-0.530486	2.21273	-0.454609	-0.342129	-0.220445	-0.51745	-0.52586	-0.583785	-0.0321592	0.145795	0.0905338	-0.429179	-0.575123	-0.354525	-0.303659	-0.105143	-0.0983491
S000003846	STE18	YJR086W	cytoplasm, heterotrimeric G-protein complex, plasma membrane	GTPase activity	signal transduction during conjugation with cellular fusion	signal transduction, conjugation	543	11	-0.691875	6.41446	-0.691875	-0.691875	-0.691875	-0.666487	-0.691875	-0.691875	-0.587055	0.49757	-0.0297495	1.66065	-0.0725548	-0.124179	-0.640149	-0.19624	-0.49699	1.84306	-0.42588	0.419305	-0.519368	-0.169499	-0.515588	-0.399093	-0.516708	2.35084	-0.341575	-0.285846	-0.197995	-0.556513	-0.501631	-0.514182	-0.00272668	0.124577	0.318859	-0.320953	-0.526061	-0.272318	-0.275726	-0.289143	-0.114923
S000003693	FAR1	YJL157C	nucleus, cytoplasm	cyclin-dependent protein kinase inhibitor activity	signal transduction during conjugation with cellular fusion, signal transduction during conjugation with cellular fusion, signal transduction during conjugation with cellular fusion, cell cycle arrest	cell cycle	544	11	0.0246193	3.99051	-0.264311	-0.326551	-0.424041	-0.75535	-0.784637	-0.709454	-0.761495	3.03942	0.158182	1.04018	-0.587259	-0.688903	0.145505	-0.119359	-0.577464	2.42665	-0.551204	0.270712	-0.519893	-0.499964	-0.336125	-0.73685	-0.404708	1.42342	-0.172173	-0.498313	-0.173069	-0.295854	-0.354644	-0.74937	0.107924	0.326552	0.24547	-0.444605	-0.567331	-0.559759	-0.546221	-0.182076	-0.159029
S000001047	GPA1	YHR005C	heterotrimeric G-protein complex, plasma membrane	GTPase activity	signal transduction during conjugation with cellular fusion	signal transduction, conjugation	545	11	-0.0367019	5.10296	-0.557178	-0.699936	-0.572605	-0.667251	-0.857037	-0.746233	-0.723544	0.719865	-0.203966	1.59666	0.462458	-0.1921	-0.896323	-0.474968	-0.386126	1.34727	-0.560551	1.2934	-0.417021	-0.290412	-0.512181	-0.665185	-0.696436	3.44505	-0.314552	0.0959229	-0.357026	-0.834261	-0.625346	-0.792532	0.393283	-0.00218505	0.103647	-0.30651	-0.579602	-0.360097	-0.37523	-0.417658	0.344514
S000004444	SST2	YLR452C	plasma membrane	GTPase activator activity	adaptation to pheromone during conjugation with cellular fusion, adaptation to pheromone during conjugation with cellular fusion, signal transduction	signal transduction	546	11	0.0568009	3.94446	-0.401325	-0.576571	-0.472118	-0.447886	-0.616761	-0.819407	-0.745076	0.518957	-0.208532	2.54618	-0.0203141	-0.36425	-0.712361	-0.268713	-0.291219	1.68522	-0.363255	0.778667	-0.444318	-0.473424	-0.653482	-0.472873	-0.472068	3.90954	-0.299799	-0.220704	-0.56322	-0.799374	-0.683432	-0.83558	0.256487	0.322722	0.297456	-0.688638	-0.511901	-0.622179	-0.307853	-0.546771	0.524889
S000001661	STE3	YKL178C	integral to plasma membrane, integral to plasma membrane	mating-type a-factor pheromone receptor activity, mating-type a-factor pheromone receptor activity	signal transduction during conjugation with cellular fusion, signal transduction during conjugation with cellular fusion	signal transduction, conjugation	547	11	0.0367784	3.17059	0.542127	-0.808159	-0.313136	-0.746389	-1.02169	-1.01991	-0.875239	1.32395	0.142677	1.31461	-0.75175	0.268395	-0.761108	-0.329372	-0.778911	1.60883	-0.574836	0.856181	-0.680786	0.470809	-0.510965	-0.865486	-0.777429	3.46083	0.387502	-0.48838	0.047436	-0.860586	-0.847161	-0.810987	0.241633	0.0490522	0.741635	-0.418384	-0.491047	-0.826091	-0.526923	-0.649274	0.0468408
S000002213	PSA1	YDL055C	cytoplasm, cytoplasm	mannose-1-phosphate guanylyltransferase activity, mannose-1-phosphate guanylyltransferase activity	cell wall mannoprotein biosynthesis, protein amino acid glycosylation, GDP-mannose biosynthesis, GDP-mannose biosynthesis	cell wall organization and biogenesis, protein modification	548	11	1.42444	0.524808	0.72301	-0.612021	-0.477719	-0.882083	-1.39754	-0.983352	-0.351083	0.851394	-0.125912	1.24416	-0.139281	-0.328206	-0.0852711	-0.419307	-0.788645	2.23063	-0.351552	-0.419305	-0.131333	-0.586147	-0.725142	-0.132611	-0.660624	4.39528	-0.155069	0.0952458	-1.00088	-0.697422	-0.616691	-1.04538	0.286848	0.105055	-0.137512	-0.936654	0.231657	0.63678	-0.349195	0.325495	1.00749
S000004334	FKS1	YLR342W	1,3-beta-glucan synthase complex, actin cap (sensu Fungi)	1,3-beta-glucan synthase activity	beta-1,3 glucan biosynthesis, cell wall organization and biogenesis	cell wall organization and biogenesis	549	11	0.229356	1.93841	1.17888	-0.79764	-0.441148	-0.969815	-1.15688	-0.526396	-0.676511	0.968712	-0.780675	2.91841	0.341909	-0.782486	-1.05517	0.153239	-0.711015	2.02669	-0.173659	-0.30669	-0.514651	-0.0393079	-0.985459	0.0512298	-0.712937	2.15957	0.573204	-0.380353	-0.59199	0.952057	-0.513203	-1.06284	0.1875	-0.503023	0.306414	-0.787281	-0.63523	0.139789	0.762059	-0.0330483	0.335912
S000003264	GSC2	YGR032W	1,3-beta-glucan synthase complex, actin cap (sensu Fungi)	1,3-beta-glucan synthase activity, 1,3-beta-glucan synthase activity	beta-1,3 glucan biosynthesis, cell wall organization and biogenesis	cell wall organization and biogenesis	550	11	0.392799	1.67701	0.973255	-0.818692	-0.598965	-0.962624	-1.26937	-0.444997	-0.714239	1.02381	-0.77921	1.72353	1.14509	-0.774285	-1.0611	-0.203134	-0.807589	1.11206	-0.203728	-0.0153699	-0.195212	-0.0766701	-0.998772	0.297872	-0.850748	3.27734	0.383028	-0.0120649	-0.661962	0.499594	-0.524571	-1.06505	0.309898	-0.413351	-0.00654136	-0.92469	-0.738074	0.960858	0.969191	-0.0454438	0.535757
S000005211	PIK1	YNL267W	nucleus, Golgi apparatus	1-phosphatidylinositol 4-kinase activity	cytokinesis, post-Golgi transport, signal transduction, sporulation (sensu Fungi), sporulation (sensu Fungi)	cytokinesis, signal transduction	551	11	0.749235	0.850012	1.24089	-0.413518	-0.790406	-1.13769	-1.28518	-0.410936	-0.513371	1.3643	-0.352367	2.17965	-0.427203	0.181394	-1.10163	-0.799062	-0.837881	1.26313	-0.672615	-0.120023	-0.424002	0.878121	-0.36417	-1.03839	-0.570277	3.34627	0.431354	-0.514616	-0.0868051	-0.0839662	-0.645149	-1.06148	0.220952	0.225297	0.645956	-0.566419	-0.65193	-0.311206	0.315553	-0.539327	0.276055
S000001695	SAC1	YKL212W	integral to Golgi membrane, integral to endoplasmic reticulum membrane	inositol/phosphatidylinositol phosphatase activity	dephosphorylation, phosphoinositide metabolism	lipid metabolism	552	11	0.970474	0.363234	1.67517	-0.805737	-0.794536	-1.09483	-1.21927	0.0313439	-0.876569	1.12905	-0.577668	1.68402	-0.574694	0.821308	-0.961434	-0.433736	-0.689824	1.38467	-0.538892	-0.733318	-0.692004	1.06269	-0.884456	-0.656353	-0.638022	2.72985	1.24126	-0.938254	-0.533902	1.0919	-0.983184	-0.93488	-0.0554395	-0.170259	0.828096	-0.631695	-0.163791	0.277729	0.642545	-1.0786	0.304452
S000005635	INP53	YOR109W	membrane fraction, actin cortical patch (sensu Fungi)	inositol-polyphosphate 5-phosphatase activity	endocytosis, cell wall organization and biogenesis, dephosphorylation	cell wall organization and biogenesis	553	11	0.498048	0.293407	1.60236	-0.892457	-0.540945	-0.657695	-1.07865	-0.388548	-0.849704	1.0513	-0.345906	1.187	-0.700244	0.265333	-0.42685	-0.397258	-0.439662	1.26666	-0.71469	-0.132975	-0.797151	1.70898	-0.992367	-0.748842	-0.678954	3.09536	1.28408	-0.750232	-0.29656	0.419913	-0.881537	-0.892695	-0.229506	-0.112047	1.36945	-0.656356	-0.459099	0.0903	0.0295626	-0.833645	0.459557
S000005050	INP52	YNL106C	membrane fraction, actin cortical patch (sensu Fungi)	inositol-polyphosphate 5-phosphatase activity	endocytosis, cell wall organization and biogenesis, dephosphorylation	cell wall organization and biogenesis	554	11	0.761947	0.362381	0.903287	-0.65466	-0.595111	-1.10091	-1.18617	-0.224425	0.466623	1.31515	-0.942395	1.56283	-0.810829	-0.0344793	-0.524201	-0.725951	0.41754	1.44268	-1.00792	-0.563258	-0.924003	1.18724	-0.0638565	-0.800102	-0.338379	2.4709	0.51703	-1.01838	-0.0361383	0.881764	-0.875834	-1.0073	1.21541	-0.46751	0.574447	-0.821591	-0.500298	-0.0381654	0.267378	-0.868417	0.0381061
S000004924	GAS1	YMR307W	plasma membrane	1,3-beta-glucanosyltransferase activity	cell wall organization and biogenesis	cell wall organization and biogenesis	555	11	0.71819	0.200019	1.92556	-0.736551	-0.476018	-0.769032	-1.20546	-0.880061	-0.766256	1.70841	-0.627854	0.909005	-0.543777	0.357272	-1.04184	0.135249	-0.524332	1.44762	-0.458002	-0.457398	-0.897553	0.339684	-0.917567	0.0500674	-0.890576	3.35677	1.77363	-0.431858	-0.776231	0.336584	-0.72717	-0.83402	-0.472334	-0.0905884	1.32182	-0.917874	-0.389866	0.247305	-0.438291	-0.0663051	0.130465
S000000024	DRS2	YAL026C	Golgi membrane, plasma membrane, trans-Golgi network transport vesicle	phospholipid-translocating ATPase activity, ATPase activity	intracellular protein transport, post-Golgi transport, post-Golgi transport, processing of 20S pre-rRNA	transport, vesicle-mediated transport	556	11	0.174242	0.266442	1.53307	-0.874761	-0.0750799	-0.729649	-1.24876	-0.370051	-0.65928	1.60833	-0.479768	-0.099269	-0.850086	0.601517	-1.14925	-0.0480192	-0.641702	-0.297303	-0.563036	-0.0695218	-0.39874	1.59924	-1.05266	-0.139318	-0.710635	3.32835	0.994795	-0.913975	-0.328272	-0.0286687	-0.283008	-0.896653	-0.528885	0.630999	2.56074	-1.00814	-0.0186336	-0.363893	-0.129234	-0.769831	0.328541
S000001692	STE6	YKL209C	integral to plasma membrane, shmoo tip	ATPase activity, coupled to transmembrane movement of substances, ATPase activity, coupled to transmembrane movement of substances	peptide pheromone export	transport	557	11	0.443268	1.75763	1.44718	-0.967757	-0.179718	-0.983923	-1.38432	-0.653668	-0.658203	1.34403	0.430032	-0.0184226	-0.14348	0.374525	-1.20673	0.083877	-0.595129	0.916352	-0.402232	0.349376	-0.607209	0.632581	-0.632934	-0.918921	-0.872131	3.57548	0.437113	-0.28765	-0.735301	-0.927688	-0.331497	-1.18633	0.370402	0.625086	0.538945	-1.17999	1.91637	-0.38879	-1.1118	0.185378	0.38034
S000002536	SAC6	YDR129C	actin cortical patch (sensu Fungi), actin cable (sensu Fungi)	protein binding, bridging, actin filament binding	endocytosis, response to osmotic stress, actin filament organization, actin filament organization, polar budding	cell budding, response to stress, vesicle-mediated transport	558	11	0.000398452	0.827361	-0.194551	-0.396415	-0.456782	-0.577079	-0.699805	0.743556	-0.49223	3.92421	-0.375804	-0.239408	-0.542735	-0.466737	-0.636636	-0.45734	-0.279561	2.06503	-0.403129	-0.183298	-0.469909	-0.257918	-0.196376	-0.574026	-0.501311	0.97207	-0.0296267	-0.309972	-0.370179	1.35638	-0.584739	-0.565292	-0.117154	0.0723071	0.633793	-0.446212	-0.392866	-0.471032	-0.57819	-0.55288	-0.243833
S000000103	SLA1	YBL007C	actin cortical patch (sensu Fungi)	cytoskeletal protein binding, cytoskeletal protein binding, protein binding, bridging	actin cortical patch assembly, endocytosis, endocytosis, actin filament organization, actin filament organization, cell wall organization and biogenesis, polar budding	cell wall organization and biogenesis	559	11	-0.136407	1.00964	-0.153077	-0.161549	-0.500883	-0.606592	-0.691755	0.560806	-0.563689	3.84059	-0.436022	0.233064	-0.442232	-0.62339	-0.642174	-0.543134	-0.398138	1.94662	-0.428216	-0.093174	-0.494209	-0.148752	-0.217346	-0.55188	-0.428484	1.19506	-0.162214	-0.395487	-0.222338	1.27277	-0.554747	-0.614403	0.0847871	0.017085	0.653517	-0.479031	-0.548	-0.268223	-0.671377	-0.494974	-0.294753
S000001612	MYO3	YKL129C	actin cortical patch (sensu Fungi)	microfilament motor activity	exocytosis, endocytosis, response to osmotic stress, cell wall organization and biogenesis, polar budding	cell wall organization and biogenesis	560	11	-0.0361706	0.448269	-0.449694	-0.0573497	-0.544882	-0.388814	-0.654013	0.684804	-0.47584	4.11419	-0.561536	-0.178969	-0.397359	-0.434066	-0.448467	-0.508381	-0.281093	1.74034	-0.520118	-0.215954	-0.498813	-0.235057	-0.416921	-0.250858	-0.438718	1.75842	-0.213409	-0.525016	-0.447823	1.24818	-0.595295	-0.428643	-0.272985	8.57674e-06	0.858654	-0.242587	-0.452625	-0.524811	-0.568579	-0.621671	-0.330072
S000004715	MYO5	YMR109W	actin cortical patch (sensu Fungi)	microfilament motor activity	exocytosis, endocytosis, response to osmotic stress, cell wall organization and biogenesis, polar budding, response to salt stress, response to salt stress	cell wall organization and biogenesis	561	11	-0.110211	0.519376	-0.339006	-0.120735	-0.515686	-0.475099	-0.609693	0.704898	-0.480641	3.92858	-0.515775	-0.0755727	-0.535633	-0.416135	-0.553766	-0.444189	-0.224188	1.73863	-0.46113	-0.211543	-0.494864	-0.263638	-0.395372	-0.386945	-0.504785	1.77262	-0.159139	-0.497457	-0.432406	1.32252	-0.522619	-0.540864	-0.384188	0.0807658	0.935939	-0.36097	-0.384719	-0.502608	-0.576596	-0.56408	-0.33084
S000004329	VRP1	YLR337C	actin cortical patch (sensu Fungi)	actin binding	endocytosis, response to osmotic stress, actin filament organization, polar budding	cell budding, response to stress, vesicle-mediated transport	562	11	-0.16168	0.805212	-0.288841	-0.367188	-0.509335	-0.412252	-0.64354	0.540521	-0.563146	3.48012	-0.505572	0.375285	-0.501043	-0.540643	-0.61817	-0.448346	-0.223985	2.18802	-0.493915	-0.154231	-0.510305	-0.314093	-0.434292	-0.382628	-0.298251	1.40083	-0.287428	-0.55069	-0.452032	1.59117	-0.487577	-0.440113	-0.130731	0.10436	0.926728	-0.36134	-0.499348	-0.558023	-0.531875	-0.538335	-0.221822
S000005648	PFY1	YOR122C	contractile ring (sensu Saccharomyces), actin cap (sensu Fungi)	actin monomer binding	response to osmotic stress, axial budding, polar budding, actin polymerization and/or depolymerization	cell budding, response to stress, transport	563	11	-0.0245414	0.384821	-0.131684	-0.155168	-0.318028	-0.483146	-0.640691	0.606196	-0.526057	3.39358	-0.451098	0.207583	-0.31835	-0.376126	-0.587823	-0.534362	-0.324173	1.45717	-0.389086	-0.0130229	-0.239474	0.145757	-0.430145	-0.5018	-0.409915	0.875005	-0.0846821	-0.417816	0.0143858	0.820772	-0.478156	-0.523183	-0.0896962	0.45868	0.280608	-0.406423	-0.476191	-0.449349	-0.339611	-0.446227	-0.203851
S000002796	RVS167	YDR388W	actin cortical patch (sensu Fungi)	cytoskeletal protein binding, cytoskeletal protein binding	endocytosis, response to osmotic stress, polar budding	cell budding, response to stress, vesicle-mediated transport	564	11	0.0578625	1.00525	0.152495	-0.495133	-0.47523	-0.657209	-0.833399	0.268002	-0.758273	2.0825	-0.814857	1.29413	-0.594329	-0.669214	0.0659176	-0.580517	-0.507221	2.4303	-0.561168	-0.149955	-0.501101	-0.0291676	-0.632673	-0.471943	-0.688344	1.63551	0.322922	-0.369102	-0.487431	1.54707	-0.713302	-0.787935	-0.11697	-0.240816	1.41998	-0.530361	-0.388379	-0.554508	-0.37789	-0.351892	-0.0555503
S000005187	SLA2	YNL243W	incipient bud site, actin cortical patch (sensu Fungi)	protein binding, bridging, protein binding, bridging	exocytosis, endocytosis, actin filament organization, cell wall organization and biogenesis, polar budding	cell wall organization and biogenesis	565	11	-0.25865	0.695258	0.504351	-0.422117	-0.300049	-0.641096	-0.964645	0.292993	-0.733053	3.01337	-0.592278	0.406638	-0.688426	-0.30428	-0.733217	-0.249291	-0.568447	1.55431	-0.282454	0.0399765	-0.745245	0.403438	-0.681134	-0.663133	-0.57662	1.97686	0.438747	-0.731673	-0.459744	1.64567	-0.631751	-0.724053	-0.207369	0.587102	1.37916	-0.62434	-0.546122	-0.279227	-0.669074	-0.806356	-0.195251
S000001149	CDC12	YHR107C	septin ring (sensu Saccharomyces), cytoplasm	structural constituent of cytoskeleton, phosphatidylinositol binding	conjugation with cellular fusion, cellular morphogenesis, cytokinesis, cell wall organization and biogenesis, axial budding, polar budding, establishment of cell polarity (sensu Fungi)	cell wall organization and biogenesis, cytokinesis	566	11	-0.0326962	0.829601	-0.27063	0.273636	-0.400874	-0.457087	-0.562594	-0.256437	-0.460122	3.38328	-0.253126	-0.118915	-0.513708	-0.440652	-0.23577	-0.508785	-0.253537	1.34924	-0.455856	-0.216401	-0.460826	-0.229095	0.230323	-0.367159	0.089438	0.986908	-0.0619113	-0.414698	0.00501919	0.0324241	-0.521592	-0.507024	0.488604	-0.170013	0.376436	-0.338633	-0.395557	-0.438279	-0.435937	-0.489175	-0.588973
S000003837	CDC11	YJR076C	septin ring (sensu Saccharomyces), spore wall (sensu Fungi), prospore membrane, shmoo tip	structural constituent of cytoskeleton, phosphatidylinositol binding	conjugation with cellular fusion, cellular morphogenesis, cytokinesis, cell wall organization and biogenesis, axial budding, establishment of cell polarity (sensu Fungi)	cell wall organization and biogenesis, cytokinesis	567	11	0.169972	0.941642	-0.367061	0.12629	-0.381266	-0.424103	-0.56944	-0.355725	-0.354559	3.37427	-0.294585	-0.10743	-0.46728	-0.516257	-0.28717	-0.485714	-0.134441	1.36924	-0.432973	-0.249405	-0.445815	-0.310082	0.126598	-0.300391	0.152912	0.848136	0.0233865	-0.411862	-0.132932	-0.00798207	-0.454381	-0.466217	0.568448	-0.154873	0.363342	-0.370613	-0.373502	-0.484823	-0.355517	-0.433462	-0.454913
S000004306	CDC3	YLR314C	septin ring (sensu Saccharomyces), spore wall (sensu Fungi), prospore membrane, shmoo tip	structural constituent of cytoskeleton, phosphatidylinositol binding	cellular morphogenesis, cytokinesis, cell wall organization and biogenesis, axial budding, establishment of cell polarity (sensu Fungi)	cell wall organization and biogenesis, cytokinesis	568	11	0.0696501	0.599845	-0.322972	0.33045	-0.381306	-0.477102	-0.577089	-0.254588	-0.457885	3.48775	-0.175491	-0.217927	-0.49714	-0.501268	-0.214117	-0.532758	-0.21716	1.20952	-0.411203	-0.245561	-0.471665	-0.174962	0.247166	-0.346063	0.225149	0.774217	-0.0362717	-0.412125	0.0690679	0.07729	-0.467013	-0.508661	0.79088	-0.195572	0.346905	-0.37986	-0.428825	-0.497171	-0.435171	-0.496069	-0.535266
S000000595	CDC10	YCR002C	septin ring (sensu Saccharomyces)	structural constituent of cytoskeleton, phosphatidylinositol binding	conjugation with cellular fusion, cellular morphogenesis during conjugation with cellular fusion, cellular morphogenesis, cytokinesis, cell wall organization and biogenesis, axial budding, polar budding, establishment of cell polarity (sensu Fungi), spore wall assembly (sensu Fungi)	cell wall organization and biogenesis, cytokinesis	569	11	0.0431328	0.774856	-0.305776	0.154186	-0.313148	-0.444311	-0.574193	-0.286385	-0.43422	3.18875	-0.333892	0.031196	-0.525628	-0.390528	-0.327572	-0.526695	-0.229619	1.42109	-0.466921	-0.0912055	-0.428032	-0.222176	0.124174	-0.304414	-0.070368	1.10728	-0.111985	-0.333409	-0.0417259	-0.00856598	-0.421615	-0.496261	0.332167	-0.159944	0.49907	-0.263238	-0.37897	-0.418509	-0.458029	-0.388396	-0.418151
S000001171	ARP1	YHR129C	dynactin complex	structural constituent of cytoskeleton	mitotic anaphase B, mitotic anaphase B	cell cycle	570	11	0.0785014	1.06395	-0.475537	0.92904	-0.603613	-0.60895	-0.768461	0.236785	-0.278684	5.20611	-0.36166	-0.594729	-0.548316	-0.659456	-0.415486	-0.768328	-0.455604	1.60263	-0.554874	0.00604408	-0.281741	0.592822	-0.0387169	-0.535556	-0.177434	0.31798	-0.602672	-0.467962	0.979171	0.100729	-0.422968	-0.699448	-0.117844	0.0801961	-0.000865152	-0.0621177	-0.717826	0.0900243	-0.638145	-0.734273	-0.311725
S000005215	BNI1	YNL271C	incipient bud site, polarisome, actin filament, bud tip, bud neck, shmoo tip, actin cap (sensu Fungi)	cytoskeletal regulatory protein binding	response to osmotic stress, actin filament organization, bud growth, polar budding, Rho protein signal transduction, mRNA localization, intracellular, establishment of cell polarity (sensu Fungi), establishment of cell polarity (sensu Fungi), mitotic spindle orientation (sensu Fungi), actin nucleation	cell budding, response to stress	571	11	-0.0577868	1.65402	-0.294363	0.121839	-0.542947	-0.474314	-0.645762	-0.00747936	-0.652801	5.43609	-0.658882	0.319022	-0.658882	-0.598529	-0.523958	-0.65623	-0.334674	1.86959	-0.422282	-0.116408	-0.436324	-0.0989802	-0.166221	-0.424917	-0.370387	0.903814	-0.370887	-0.384193	0.18772	0.309722	-0.523325	-0.443425	0.0296969	0.0757586	0.508017	-0.296506	-0.486766	-0.422516	-0.433368	-0.461683	-0.378547
S000001584	HSL1	YKL101W	bud neck, septin ring, septin ring	protein kinase activity	regulation of cell cycle, cell morphogenesis checkpoint, G2/M transition of mitotic cell cycle, G2/M transition of mitotic cell cycle, septin checkpoint, septin checkpoint, protein amino acid phosphorylation	cell cycle, protein modification	572	11	0.0768779	1.07556	-0.457947	0.654008	-0.574968	-0.674514	-0.661347	-0.526919	-0.352157	3.13876	0.773704	-0.350428	-0.745733	-0.629962	0.233507	-0.476163	-0.394186	2.99272	-0.682566	-0.309218	-0.398603	-0.356009	0.241824	-0.598549	-0.00458246	0.752694	-0.239238	-0.323134	0.25593	-0.261212	-0.612441	-0.579263	0.491134	-0.228455	0.0353002	0.00279144	-0.565387	-0.611732	-0.345332	-0.707673	-0.359603
S000000337	HSL7	YBR133C	bud neck, bud neck	protein-arginine N-methyltransferase activity, protein-arginine N-methyltransferase activity, protein-arginine N-methyltransferase activity, protein-arginine N-methyltransferase activity, protein-arginine N-methyltransferase activity	regulation of cell cycle, G2/M transition of mitotic cell cycle, G2/M transition of mitotic cell cycle	cell cycle	573	11	0.0163274	1.17239	-0.424304	0.21958	-0.221252	-0.72057	-0.551427	-0.661792	-0.568943	2.92512	1.88932	-0.586583	-0.770098	-0.547597	0.0866337	-0.390644	-0.299347	3.22569	-0.724363	-0.306526	-0.231578	-0.312559	-0.142008	-0.616437	-0.022562	0.496914	-0.508755	-0.094404	0.1011	-0.49967	-0.680033	-0.627524	0.349514	-0.221428	0.189881	0.202708	-0.519554	-0.663121	-0.436289	-0.587377	-0.382522
S000004639	MIH1	YMR036C	nucleus, cytoplasm	protein tyrosine phosphatase activity	regulation of cyclin dependent protein kinase activity, regulation of cyclin dependent protein kinase activity, G2/M transition of mitotic cell cycle	cell cycle	574	11	0.346838	0.44532	-0.484702	0.700435	-0.407325	-0.645967	-0.825182	-0.490043	-0.151104	2.19564	0.074842	-0.137071	-0.714684	-0.797943	0.935137	-0.0726498	-0.31954	2.84264	-0.607229	-0.362854	-0.591093	-0.507606	0.78168	-0.672107	0.175362	0.248745	-0.0354234	-0.304179	-0.0514556	-0.062948	-0.303642	-0.704076	0.920798	-0.358657	-0.00322524	-0.183513	-0.559108	-0.563905	-0.316568	-0.693728	-0.26498
S000004121	ACE2	YLR131C	nucleus, cytosol	transcriptional activator activity	G1-specific transcription in mitotic cell cycle	cell cycle	575	11	1.07831	0.779229	-0.495737	0.389483	-0.543372	-0.8143	-0.919496	-0.954399	-0.800207	2.90314	0.623658	-0.401979	-0.665133	-0.90941	1.63007	-0.391107	-0.837104	1.55258	-0.825191	0.196338	-0.00238267	-0.504526	0.62519	-0.690769	-0.356639	1.51594	-0.612796	0.0757695	0.0900964	-0.420375	-0.276666	-0.786762	0.441431	0.248544	-0.30709	0.0524148	-0.570803	-0.400915	-0.415154	-0.274404	0.0111339
[truncated: 39 more columns]

## Sheet: Reelin
SYMBOL	OFFICIAL GENE NAME	ACCESSION	CLASS	Horder	Hcluster	Factor-1, Z-scores	Factor-2, Z-scores	Factor-3, Z-scores	Factor-4, Z-scores	Factor-5, Z-scores	Factor-6, Z-scores	Factor-7, Z-scores	Factor-1 (1), Z-scores	Factor-2 (1), Z-scores	Factor-3 (1), Z-scores	Factor-4 (1), Z-scores	Factor-5 (1), Z-scores	Factor-6 (1), Z-scores	Factor-7 (1), Z-scores	Factor-1 (2), Z-scores	Factor-2 (2), Z-scores	Factor-3 (2), Z-scores	Factor-4 (2), Z-scores	Factor-5 (2), Z-scores	Factor-6 (2), Z-scores	Factor-7 (2), Z-scores	Factor-1 (3), Z-scores	Factor-2 (3), Z-scores	Factor-3 (3), Z-scores	Factor-4 (3), Z-scores	Factor-5 (3), Z-scores	Factor-6 (3), Z-scores	Factor-7 (3), Z-scores	Factor-1 (4), Z-scores	Factor-2 (4), Z-scores	Factor-3 (4), Z-scores	Factor-4 (4), Z-scores	Factor-5 (4), Z-scores	Factor-6 (4), Z-scores	Factor-7 (4), Z-scores	Factor-1 (5), Z-scores	Factor-2 (5), Z-scores	Factor-3 (5), Z-scores	Factor-4 (5), Z-scores	Factor-5 (5), Z-scores	Factor-6 (5), Z-scores	Factor-7 (5), Z-scores	Factor-1 (6), Z-scores	Factor-2 (6), Z-scores
WNT2	wingless-related MMTV integration site 2	AI507247	Development Cancer	1	1	2.54131	0.769743	-0.405964	0.0240356	-1.0605	-0.97823	-1.0605	0.953055	-0.613793	-0.206934	-0.136197	1.33271	-0.775449	-0.568526	1.54504	0.268696	0.442048	0.506278	-0.556534	-1.0605	-1.0605	0.979636	-0.754938	1.29991	-0.114771	-0.872356	-0.911214	0.62741	0.381255	-0.770986	-1.05199	-0.631403	2.93425	-0.956549	0.162412	0.695174	0.707828	-0.678697	-1.06045	0.0694035	-0.358604	0.716565	0.469562	1.6568
DNMT1	DNA methyltransferase (cytosine-5) 1	AF036008	Cancer	2	1	1.86135	-0.254442	0.673209	-0.487902	-0.664076	-0.614976	-0.634915	0.622437	-0.101538	-0.342781	-0.000985181	-0.0742821	-0.571121	-0.563505	1.41676	0.866962	-0.399194	-0.490612	-0.597764	-0.66435	-0.656333	1.7554	-0.137632	0.915231	-0.469068	-0.666057	-0.643955	-0.482985	1.24801	-0.216797	-0.501725	-0.29731	0.970335	-0.654806	-0.314212	-0.0847174	0.120981	1.94489	-0.521135	-0.302602	-0.413441	-0.531492	2.54904	-0.211511
BRCA2	breast cancer 2	U89652	Cancer	3	1	2.1075	-0.126143	-0.104363	-0.468552	-0.519377	-0.478357	-0.519749	-0.0452446	0.112043	0.0654488	-0.216274	0.3936	-0.406195	-0.454912	1.16137	-0.317959	-0.455116	0.995647	-0.387624	-0.508847	-0.520943	1.42301	0.568054	-0.0668912	-0.517676	-0.451728	-0.460187	-0.482076	0.7248	0.654708	-0.474154	0.414079	-0.437625	-0.517274	-0.435024	-0.520118	-0.522678	3.30058	-0.522693	-0.522408	-0.522679	-0.522703	2.84967	-0.246581
BRCA1	breast cancer 1	U32446	Cancer	4	1	2.48859	-0.287944	-0.174915	-0.537551	-0.578901	-0.502874	-0.575709	0.328166	0.111567	-0.116052	-0.176273	0.397242	-0.483461	-0.514179	1.59868	-0.227875	-0.508401	0.709261	-0.497179	-0.560365	-0.582404	1.24065	0.827105	0.148921	-0.570433	-0.525155	-0.538041	-0.533804	1.13288	0.495296	-0.540743	0.421561	-0.503596	-0.575108	-0.477398	-0.169746	-0.339397	2.48912	-0.398025	-0.495287	-0.458331	-0.55813	3.59252	-0.559764
TP53	transformation related protein 53	AV263736	Cancer	5	1	2.95587	-0.440749	-0.378433	-0.562642	-0.571521	-0.547438	-0.574637	0.631838	0.969888	-0.366361	-0.278559	-0.238034	-0.52304	-0.512246	2.94319	-0.152023	-0.555305	-0.475901	-0.558416	-0.575637	-0.591409	-0.154048	2.38969	0.147498	-0.543764	-0.57335	-0.568705	-0.581536	2.75225	-0.268343	-0.542381	-0.341286	-0.499447	-0.572477	-0.522745	-0.116641	0.136794	1.65997	-0.216023	-0.538145	-0.347536	-0.57693	2.48196	-0.162732
EGFR	epidermal growth factor receptor	L06864	Cancer	6	1	2.78456	-0.375013	-0.488824	-0.484864	-0.565077	-0.299722	-0.544922	2.36965	-0.292208	-0.370013	-0.400725	-0.394535	-0.509058	-0.481176	3.47722	-0.559333	-0.49005	-0.532719	-0.576244	-0.572639	-0.569815	0.504203	-0.0185537	-0.548468	1.90945	-0.573059	-0.566211	-0.530939	2.35302	-0.313682	-0.36191	-0.228528	-0.358364	-0.534219	-0.530007	-0.178179	2.09792	-0.326887	-0.50086	-0.241089	-0.41346	-0.380768	0.259874	0.117094
ERBB2	v-erb-b2 erythroblastic leukemia viral oncogene homolog 2	AW213701	Cancer	7	1	3.3203	-0.47245	-0.494662	-0.544064	-0.544064	-0.543694	-0.524223	1.56055	-0.0418623	-0.320063	-0.420193	-0.00264654	-0.492705	-0.455329	2.9458	-0.337041	-0.470965	-0.396571	-0.537128	-0.543032	-0.530812	2.91242	-0.462468	-0.475244	-0.145372	-0.544064	-0.544064	-0.544064	1.97798	-0.294846	-0.466214	-0.00622514	-0.40772	-0.529346	-0.489715	-0.306391	1.87194	0.16242	-0.290928	-0.454088	-0.426836	-0.480602	1.69015	-0.211033
ETS1	E26 avian leukemia oncogene 1, 5' domain	AA929300	Cancer	8	1	2.67581	-0.0627707	0.177516	-0.632227	-0.797832	-0.750679	-0.7276	2.10245	0.213851	-0.521023	-0.501159	-0.241575	-0.678654	-0.625127	2.85031	0.486697	-0.56966	-0.52632	-0.630714	-0.760682	-0.742727	0.9618	-0.26698	2.11326	-0.41905	-0.784383	-0.750553	-0.751585	3.09617	-0.513468	-0.592381	-0.161466	-0.439025	-0.732421	-0.679854	-0.24403	1.40632	0.0336914	0.178619	-0.723234	-0.0474492	-0.614905	1.7387	-0.0506074
KIT	kit oncogene	Y00864	Cancer	9	1	2.10296	0.510902	-0.103795	-0.675216	-0.775445	-0.442632	-0.757244	1.61527	0.132369	-0.401709	-0.0939274	-0.219101	-0.705668	-0.641674	2.1775	0.905945	-0.168914	-0.500388	-0.734201	-0.789306	-0.782236	1.21634	-0.599608	1.57607	-0.082186	-0.771256	-0.60635	-0.581919	2.33239	-0.285959	-0.630507	-0.00546278	-0.157101	-0.751767	-0.475806	-0.736703	4.33999	-0.688191	-0.713752	-0.742465	-0.679589	-0.567438	0.532137	0.317572
TGFB1	transforming growth factor, beta 1	AB021961	Development Cancer	10	1	1.87623	0.324363	-0.532539	-0.645209	-0.678127	-0.527614	-0.0194536	1.3844	-0.352565	-0.0584412	-0.46842	-0.526564	-0.570174	0.33548	2.05177	0.377055	-0.628324	-0.548512	-0.554214	-0.663301	-0.0366501	2.48778	-0.37999	0.245519	-0.307646	-0.623765	-0.630309	-0.660273	1.48371	-0.257128	0.778548	-0.399853	-0.613317	-0.667184	-0.327398	0.505206	2.23786	-0.466307	-0.538509	-0.56057	-0.510733	-0.687365	0.21744	0.951752
SHC1	src homology 2 domain-containing transforming protein C1	X76290	Cancer	11	1	1.7561	-0.4954	-0.364302	-0.681823	-0.961817	1.23346	-0.874281	2.13698	-0.645355	-0.392313	-0.487534	-0.529549	0.460946	-0.681951	1.88563	-0.356281	0.483473	-0.503082	-0.85381	0.362711	-0.961817	-0.0976844	-0.445585	0.221339	2.65977	-0.561204	-0.961825	-0.736539	0.848303	0.110422	1.11114	-0.542288	0.0668712	-0.652029	-0.939225	0.497696	0.207785	-0.0135602	-0.634491	-0.791741	-0.492751	1.39533	0.264057	0.282071
SRC	Rous sarcoma oncogene	AJ009862	Cancer	12	1	1.5183	-0.203549	-0.261899	-0.450713	-0.668979	0.551513	-0.648454	4.09862	-0.673946	-0.678874	-0.678883	-0.560991	-0.671442	-0.677112	1.67834	-0.195544	1.16087	-0.666222	-0.65753	-0.634569	-0.665899	-0.513346	-0.678872	-0.165196	3.55144	-0.678884	-0.678884	-0.678884	1.11092	-0.139499	-0.297686	0.17001	0.46126	-0.663753	-0.62121	-0.0409649	1.39869	-0.478771	-0.448992	-0.555674	-0.421459	0.488049	0.123342	0.035871
ABL1	v-abl Abelson murine leukemia oncogene 1	J02995	Cancer	13	1	1.25954	-0.258535	1.00051	-0.644132	-0.684586	-0.118506	-0.703149	2.16912	-0.272939	-0.570494	-0.222976	-0.321773	-0.645575	-0.549456	1.66408	1.01301	0.187746	-0.671793	-0.709631	-0.724439	-0.724439	-0.540298	0.423696	2.14729	0.279672	-0.724439	-0.724439	-0.6927	1.88137	0.00128547	-0.669741	0.347116	-0.456229	-0.681086	-0.545671	-0.304084	0.463706	0.0660228	0.767193	-0.653517	-0.11528	-0.146054	-0.72414	-0.724439
NRAS	neuroblastoma ras oncogene	X13664	Cancer	14	1	-0.581825	-0.581825	3.58447	-0.568845	-0.581825	-0.581825	-0.581825	0.80503	0.644114	-0.357622	-0.24397	-0.128004	-0.538237	-0.542296	1.84313	0.390353	-0.307412	-0.218975	-0.516643	-0.581825	-0.581825	-0.10712	-0.31301	2.16743	-0.260103	-0.529897	-0.580441	-0.327739	2.15029	-0.225361	-0.553221	-0.293414	-0.171137	-0.581825	-0.364425	-0.574964	-0.581578	-0.581525	3.57104	-0.581819	-0.581456	-0.563204	1.18316	-0.11391
FOS	FBJ osteosarcoma oncogene	AV252296	Cancer	15	1	2.7229	-0.301281	-0.416661	-0.523781	-0.609349	-0.536908	-0.426027	2.43402	-0.415577	-0.35606	-0.368816	-0.341615	-0.467964	-0.330274	2.99962	-0.176446	-0.358289	-0.528109	-0.556345	-0.618421	-0.531814	0.0433477	-0.138636	0.348452	1.7896	-0.536475	-0.553892	-0.572785	2.62885	-0.114878	-0.364758	-0.390174	-0.354546	-0.591548	-0.514463	0.786792	0.50476	-0.361902	-0.389548	-0.488952	-0.234446	-0.526946	0.65038	0.802518
MYC	myelocytomatosis oncogene	L00039	Cancer	16	1	1.20212	-0.361004	1.23792	-0.535986	-0.563978	-0.507411	-0.536823	2.11666	-0.170682	-0.392467	-0.335397	-0.307193	-0.515511	-0.482022	1.56288	0.0930059	-0.127985	-0.511937	-0.550356	-0.56034	-0.560218	-0.526219	-0.565939	3.55654	-0.541236	-0.568215	-0.564277	-0.568215	3.38479	-0.559748	-0.554127	-0.442701	-0.523533	-0.56637	-0.515876	-0.160399	0.263184	0.00421308	1.26128	-0.45351	-0.269601	-0.553718	2.14167	-0.162006
JAG1	jagged 1	AF171092	Development Cancer	17	2	-0.5597	3.46027	-0.559701	-0.559701	-0.522352	-0.559701	-0.546712	0.273316	-0.239666	-0.429639	1.27452	-0.208975	-0.534213	-0.304036	0.0351337	2.25717	-0.503413	-0.0607634	-0.546959	-0.559698	-0.524001	-0.427576	-0.559701	-0.559701	-0.559695	-0.559701	3.37848	-0.559694	0.489107	-0.191928	0.684116	-0.253371	-0.289818	-0.451373	0.0306447	0.0971733	0.737133	-0.556137	-0.442006	0.0575299	-0.217773	-0.493292	-0.55934	-0.550011
NOTCH1	Notch gene homolog 1, (Drosophila)	AV374287	Development Cancer	18	2	0.444206	2.40589	-0.575528	-0.640706	-0.374436	-0.637816	-0.613625	0.114513	-0.379029	-0.465265	2.00119	-0.414944	-0.457247	-0.53199	-0.683322	4.23432	-0.686842	-0.683134	-0.686848	-0.537179	-0.682024	-0.172753	-0.550335	0.11583	-0.526223	-0.484811	2.24069	-0.381581	1.25558	-0.427733	0.734763	-0.438017	-0.446142	-0.330913	-0.234517	0.213547	0.579097	-0.52468	-0.456182	-0.243327	-0.261968	-0.618499	-0.0455604	-0.348688
DLL1	delta-like 1 (Drosophila)	AV007019	Development Cancer	19	2	-0.00998034	2.9062	-0.604231	-0.643499	-0.438798	-0.576705	-0.630302	-0.184887	-0.35347	-0.581872	2.1176	-0.157433	-0.630864	-0.280515	-0.379181	3.45347	-0.537213	-0.367133	-0.67478	-0.649087	-0.656889	-0.327282	-0.641757	-0.368535	-0.531637	-0.638351	2.78848	-0.0569396	0.332342	-0.376781	0.933124	-0.402355	-0.115169	-0.363054	0.0432528	-0.0497169	0.611497	-0.558004	-0.583363	0.0699804	-0.107823	-0.418849	-0.403553	-0.416785
ROBO1	roundabout homolog 1 (Drosophila)	AI050321	Development Cancer	20	2	0.25282	1.85813	-0.210593	-0.743341	-0.736432	-0.569155	0.00614803	-0.212428	-0.19091	-0.672444	-0.51587	2.15777	-0.648174	-0.410613	-0.104522	-0.133974	0.416674	2.14336	-0.765819	-0.765831	-0.765831	1.70739	-0.760331	-0.764809	-0.559416	-0.716283	0.33497	0.756964	-0.00298069	-0.534421	-0.722832	-0.21766	1.40763	-0.765591	0.889115	0.100951	-0.303352	0.00659121	-0.738225	1.19109	-0.618426	0.494824	0.289597	-0.0315797
ATOH1	atonal homolog 1 (Drosophila)	D43694	Development	21	2	0.293025	1.986	-0.478766	-0.492164	-0.718597	-0.631857	-0.567435	-0.152052	-0.19013	-0.682525	0.649034	0.772787	-0.667915	0.0324139	-0.123365	2.0752	-0.587221	1.06998	-0.739216	-0.714634	-0.73858	-0.516425	-0.589796	0.672443	-0.398432	-0.708954	1.07481	0.75247	0.372379	-0.465518	-0.471859	-0.666825	1.64812	-0.739217	0.179203	0.208889	0.26242	-0.582353	-0.739216	0.373368	0.627528	-0.29555	-0.739217	-0.739217
GLI3	GLI-Kruppel family member GLI3	X95255	Development Cancer	22	2	0.506767	1.3391	-0.48863	-0.587493	-0.590066	-0.609824	-0.484462	-0.191363	0.438094	-0.274409	0.0613279	0.297364	-0.530824	-0.392668	-0.0326887	0.634237	-0.608445	1.95486	-0.542735	-0.597713	-0.609824	-0.204422	-0.523895	-0.1775	-0.549562	-0.601386	0.364209	1.96209	-0.609824	-0.609824	-0.609824	-0.609824	-0.609824	-0.609824	3.93655	-0.609823	-0.609824	-0.609824	-0.609824	3.93549	-0.60876	-0.609824	0.376281	-0.16211
GLI2	GLI-Kruppel family member GLI2	X99104	Development Cancer	23	2	0.948782	1.07935	-0.567113	-0.584961	-0.70291	-0.61792	-0.527583	0.0812969	-0.117962	-0.137708	0.461675	0.304903	-0.665781	-0.524951	0.335688	1.47394	-0.652495	1.11274	-0.704346	-0.719534	-0.719534	-0.719534	-0.719534	-0.719534	-0.719534	-0.719534	-0.719534	4.71068	0.499971	-0.540852	-0.624004	-0.258529	-0.42468	-0.655998	2.21774	-0.212596	0.148666	-0.550468	-0.638235	2.19395	-0.197409	-0.608573	0.618599	-0.0293208
GLI	GLI-Kruppel family member GLI	AB025922	Development Cancer	24	2	1.54644	0.496089	-0.366441	-0.611361	-0.607865	-0.536884	-0.642828	0.305452	0.188121	-0.308119	0.347555	0.0800398	-0.630632	-0.587753	1.12074	1.1606	-0.613701	0.42926	-0.645535	-0.667321	-0.667321	0.0830907	-0.238289	0.696718	-0.667321	-0.667321	-0.338438	1.38197	1.27365	-0.367076	-0.616593	-0.119288	-0.409411	-0.650497	1.08594	-0.29653	0.289296	-0.311126	-0.21668	0.957921	0.356567	-0.667321	1.40196	-0.316181
WNT3	wingless-related MMTV integration site 3	M32502	Development Cancer	25	2	1.5644	1.6587	-0.665841	-0.770695	-0.764073	-0.713673	-0.646094	0.781948	-0.519267	0.267946	-0.239171	0.402281	-0.805204	-0.632089	-0.0889723	3.07837	-0.610481	0.445647	-0.805204	-0.805204	-0.805204	0.127271	-0.764426	1.70301	-0.635412	-0.805203	-0.175113	0.826178	0.923797	-0.499966	-0.804979	-0.502914	0.216854	-0.805204	1.41496	-0.425156	1.61149	-0.804209	-0.633219	1.48524	-0.469856	-0.481986	0.31253	-0.27414
WNT1	wingless-related MMTV integration site 1	M11943	Development Cancer	26	2	3.17244	0.440286	-0.670479	-0.806231	-0.730325	-0.702553	-0.76348	1.18078	-0.14305	0.544348	-0.342392	-0.236387	-0.759663	-0.50013	0.854439	2.69291	-0.531407	-0.256165	-0.863902	-0.780829	-0.882658	-0.0985484	-0.846903	2.81118	-0.520422	-0.755502	-0.183339	-0.0968808	1.84149	-0.254651	-0.814742	-0.444179	-0.27007	-0.756155	0.879895	0.175587	1.19524	-0.683123	-0.660917	0.837147	-0.0258227	-0.728976	0.340531	0.415958
PTCH	patched homolog	U46155	Development Cancer	27	2	1.22825	1.448	-0.55865	-0.739597	-0.755948	-0.759199	-0.639994	-0.23638	0.14803	-0.415877	0.830772	0.301448	-0.748944	-0.258821	-0.721421	-0.793978	-0.794147	4.98588	-0.794147	-0.794147	-0.794147	0.743133	-0.135199	-0.368106	-0.755268	-0.754088	0.260681	1.10545	0.643434	-0.170288	-0.726444	-0.434176	-0.189689	-0.794147	1.67087	0.0410776	0.0967658	0.241677	-0.761968	1.68532	-0.41537	-0.706649	0.8389	0.162121
PAX2	paired box gene 2	X55781	Development Cancer	28	2	2.39079	1.64645	-0.712494	-0.889132	-0.908463	-0.777181	-0.949583	0.523526	0.0790401	-0.72466	0.214899	-0.106057	-0.940923	0.0500623	2.17685	0.286436	-0.97843	1.35075	-0.889571	-0.92569	-0.984335	2.09244	-0.76473	0.269056	-0.764663	-0.865078	0.239249	0.0201412	1.44709	-0.213327	-0.984328	-0.0677523	-0.231775	-0.940728	0.814849	-0.108858	1.4603	-0.177205	-0.896861	0.820641	-0.0561413	-0.89053	0.649328	0.671821
SMO	smoothened homolog (Drosophila)	M17031	Development Cancer	29	2	1.90393	0.684927	-0.0762656	-0.92609	-0.92609	-0.771075	-0.92609	0.798218	0.281552	-0.886899	1.29236	-0.328682	-0.710249	-0.697912	0.541106	0.670883	-0.926086	2.77054	-0.926005	-0.926088	-0.92609	0.667308	-0.486407	1.64525	-0.874671	-0.747171	-0.497697	0.667533	2.41039	-0.213565	-0.921145	-0.225503	-0.596694	-0.926089	0.745735	-0.259016	1.89502	-0.648233	-0.703934	0.747564	0.0679143	-0.895443	0.66464	0.2878
SHH	sonic hedgehog	AF089721	Development Cancer	30	2	1.3996	1.26017	-0.6942	-0.691418	-0.762682	-0.718054	-0.594865	0.403816	-0.011409	-0.448484	0.709428	0.0702231	-0.728544	-0.490054	0.386486	0.875184	-0.646493	1.96233	-0.753611	-0.750991	-0.772208	0.742349	-0.677829	-0.0204148	-0.567308	-0.733364	0.155053	1.43895	0.555221	-0.400791	-0.638371	-0.271462	-0.0475353	-0.76662	1.70817	-0.0156552	0.638198	-0.546858	-0.725303	1.6726	-0.229144	-0.562907	0.281087	-0.0121124
PAX3	paired box gene 3	X59358	Development Cancer	31	2	1.26523	1.05713	0.213292	-0.679255	-0.688075	-0.655802	-0.684388	-0.728002	4.21994	-0.728005	-0.727357	-0.385623	-0.728	-0.728005	1.2744	1.15245	-0.522268	0.269244	-0.678596	-0.716164	-0.728005	0.0288372	-0.345138	1.33977	-0.638792	-0.706274	0.0156729	0.500866	1.38889	-0.399696	-0.385093	-0.308109	-0.164746	-0.663297	0.550921	-0.728005	-0.728005	-0.715986	-0.728005	-0.727913	4.55086	-0.728005	0.635213	-0.0286239
APLP2	amyloid beta (A4) precursor-like protein 2	AV313336	Alzheimer	32	3	0.0923627	-0.190803	-0.431758	-0.467094	1.92926	-0.447888	-0.688058	-0.29969	-0.525337	-0.487511	-0.386551	-0.0397843	1.81887	-0.341851	0.185872	0.0475531	-0.0550811	-0.414042	-0.088227	1.10135	-0.715529	-0.340718	-0.452778	0.0436425	-0.279465	1.74033	-0.619217	0.036367	-0.745656	-0.745651	-0.745656	-0.739928	-0.694765	4.55626	-0.712229	2.74707	-0.502608	-0.56474	-0.682587	-0.280831	-0.380811	-0.245079	-0.343686	0.198742
APLP1	amyloid beta (A4) precursor-like protein 1	L04538	Alzheimer	33	3	-0.545567	-0.545567	-0.545567	-0.545567	3.38106	-0.537261	-0.545567	-0.187372	-0.44838	-0.366767	-0.36347	0.0144181	1.37447	-0.174752	0.271561	-0.122915	0.248973	-0.529333	-0.30519	1.0017	-0.545567	-0.434624	-0.213947	-0.328763	0.281216	1.27907	-0.28979	-0.235686	-0.545567	-0.407389	-0.545566	-0.429196	0.00613657	2.44867	-0.502657	2.33819	-0.436812	-0.520528	-0.545567	-0.43898	-0.262333	-0.147687	-0.545567	-0.545567
APBA1	amyloid beta (A4) precursor protein-binding, family A, member 1	AF029106	Alzheimer	34	3	-0.661445	-0.661445	-0.661445	-0.657918	0.786872	2.62778	-0.661445	-0.117147	-0.526665	-0.0592176	-0.387647	-0.457981	2.17271	-0.648161	-0.661445	-0.661445	-0.558554	-0.661445	-0.661445	3.97674	-0.661445	-0.509999	-0.0109416	-0.661445	0.268587	2.03055	-0.610784	-0.47969	-0.465061	0.278453	0.0746134	-0.482926	-0.276761	1.54202	-0.604421	2.33171	-0.516931	-0.509672	-0.661445	-0.601887	-0.500208	0.489517	-0.470957	0.569258
APBB1	amyloid beta (A4) precursor protein-binding, family B, member 1	AI839886	Alzheimer	35	3	0.521296	0.158152	-0.484945	-0.392988	0.723833	-0.0975039	-0.674733	-0.674781	-0.674781	-0.531482	-0.61366	-0.645582	3.91252	-0.674781	-0.669234	-0.466772	-0.644941	-0.672996	2.32416	0.902021	-0.674781	-0.674768	-0.653146	-0.632007	-0.636949	3.91718	-0.5514	-0.671457	-0.28934	0.390389	-0.230689	-0.203711	-0.342079	1.28691	-0.5711	2.36024	-0.399961	-0.558537	-0.636359	-0.383927	-0.376816	-0.0325602	-0.344665	0.843007
APP	amyloid beta (A4) precursor protein	U82624	Alzheimer	36	3	0.789696	-0.279017	-0.629754	-0.544719	1.2919	-0.341373	-0.615651	-0.244197	-0.578152	-0.308958	-0.00181879	-0.604788	1.98336	-0.340866	0.351557	0.0131207	-0.213768	-0.673758	0.0157401	1.23971	-0.68953	-0.452257	0.0891087	-0.355747	-0.147248	1.95949	-0.331314	-0.691486	-0.238219	0.750256	-0.177801	-0.662543	-0.577812	1.7012	-0.718488	3.77066	-0.481593	-0.694632	-0.755095	-0.682807	-0.593609	-0.580034	-0.602165	1.52079
PSEN2	presenilin 2	U57325	Alzheimer	37	3	0.732478	0.119352	-0.557384	-0.539276	1.10375	-0.557254	-0.620134	-0.683812	-0.65749	-0.59434	3.32361	-0.683812	0.152648	-0.655757	0.158055	1.42923	-0.3193	-0.586291	-0.235056	0.297984	-0.66768	-0.565859	0.19192	-0.329058	-0.198024	0.412703	1.18439	-0.56213	-0.0459013	0.355259	-0.164851	-0.455288	-0.431465	1.43856	-0.596555	2.24141	-0.435071	-0.488118	-0.613103	-0.532075	-0.438421	-0.533931	-0.222852	0.620471
PSEN1	presenilin 1	L42177	Alzheimer	38	3	0.556114	0.269409	-0.650857	-0.586795	1.23422	-0.567583	-0.578135	-0.372032	-0.595801	-0.51656	2.0555	-0.557522	0.575474	-0.505946	0.0328302	1.43053	-0.22151	-0.677042	-0.274614	0.479612	-0.68104	-0.539705	-0.0946072	-0.30778	-0.172584	0.603425	1.30789	-0.632425	-0.111818	0.455572	0.00172478	-0.58389	-0.447569	1.49913	-0.644246	2.62522	-0.363548	-0.576241	-0.730536	-0.596442	-0.569913	-0.550561	-0.413987	0.905924
LRP8	low density lipoprotein receptor-related protein 8, apolipoprotein e	AJ312058	Development Reelin	39	4	-0.749977	-0.749968	-0.749977	4.65669	-0.677638	-0.748406	-0.749977	-0.321302	-0.56004	1.81478	-0.568949	0.404612	-0.381582	-0.425585	-0.0258396	0.127991	0.753682	-0.680499	0.363655	0.111642	-0.736005	-0.445113	0.153379	-0.519821	0.882512	0.497454	-0.13546	-0.488601	-0.530304	-0.386919	1.52	-0.569201	1.25439	-0.5061	-0.704503	1.5174	-0.399511	-0.696407	-0.713011	-0.722433	-0.534707	1.60647	-0.590878	2.48829
VLDLR	very low density lipoprotein receptor	L33417	Development Reelin	40	4	-0.138691	0.768998	-0.799776	2.84061	-0.881805	-0.894172	-0.877051	-0.737488	-0.704347	1.84359	-0.600181	0.931406	-0.745369	0.0851624	-0.361453	0.329615	0.226448	-0.194815	1.22822	-0.432317	-0.891437	0.00196562	-0.154614	-0.581862	0.140578	1.06186	-0.198957	-0.110686	-0.714016	-0.487516	1.30861	-0.148801	1.06754	-0.556145	-0.293688	1.52198	-0.707189	-0.880407	-0.902868	-0.0242825	-0.689313	1.7174	-0.733004	2.97186
LRP1	low density lipoprotein receptor-related protein 1	X67469	Alzheimer	41	4	0.558086	-0.0764376	-0.510569	0.821422	-0.398115	-0.194449	-0.499161	-0.552737	-0.618409	3.4395	-0.584222	-0.61588	-0.310044	-0.618277	0.716119	0.0284426	-0.257809	-0.562841	0.248642	0.286911	-0.513283	-0.298161	0.222398	-0.300478	0.659431	0.748381	-0.425683	-0.568297	-0.618406	-0.618397	3.55676	-0.5064	-0.598966	-0.458911	-0.615746	2.01572	0.0329607	-0.579672	-0.574065	-0.522737	-0.514709	0.150105	-0.402387	2.44314
APOE	apolipoprotein E	AV092985	Alzheimer	42	4	1.12051	-0.246501	-0.550065	1.12069	-0.432916	-0.552849	-0.55128	-0.325686	-0.394101	1.85341	-0.325243	-0.473775	-0.0755708	-0.368336	0.762157	-0.31755	-0.349483	-0.464487	1.2468	-0.43162	-0.584582	0.165307	0.428508	-0.253326	-0.500297	1.21752	-0.515913	-0.580667	-0.0129239	0.45037	1.70185	-0.579265	-0.457442	-0.432811	-0.579215	3.86289	-0.600765	-0.600524	-0.600772	-0.600772	-0.600771	-0.600772	-0.600748	3.85968
A2M	alpha-2-macroglobulin	AY185125	Alzheimer	43	4	1.5746	0.173795	-0.595994	-0.120973	-0.515899	-0.175465	-0.685796	0.258918	-0.529612	1.62971	-0.485226	-0.474378	-0.15737	-0.330323	1.53879	-0.039284	-0.581319	-0.472276	0.245955	-0.0278729	-0.723706	0.861713	0.228764	-0.203979	0.173808	0.366062	-0.673869	-0.674474	0.265216	0.439255	1.50859	-0.488089	-0.663181	-0.492473	-0.486191	3.10835	0.127645	-0.63268	-0.727589	-0.497579	-0.608572	-0.718194	-0.253097	3.28566
DAB1	disabled homolog 1 (Drosophila)	Y08380	Development Reelin	44	4	0.151739	-0.135888	-0.627831	2.11417	-0.72738	-0.0538985	-0.666743	0.086859	-0.378296	-0.16607	-0.549971	1.66456	-0.458179	-0.1456	-0.099844	0.107705	1.9399	-0.270525	-0.455074	-0.459412	-0.727355	-0.130259	-0.56718	-0.3789	2.11296	-0.323243	-0.270369	-0.268755	-0.543289	-0.389678	-0.275774	-0.417497	3.15438	-0.63281	-0.666418	-0.657358	-0.72738	-0.72738	-0.72738	-0.72738	-0.72738	4.59113	-0.559157	1.03883
RELN	reelin	Y17793	Development Reelin	45	4	0.388343	-0.0778708	-0.607037	1.93883	-0.709665	-0.581325	-0.406453	-0.457039	-0.379544	-0.145258	-0.451799	2.13545	-0.574275	-0.133192	-0.19067	0.0875632	2.02198	-0.0692618	-0.409604	-0.72108	-0.711848	0.106438	-0.605262	-0.432563	1.84874	-0.359683	-0.181573	-0.221213	-0.721191	-0.663054	-0.690952	-0.721191	4.55354	-0.721191	-0.721189	0.737423	-0.514584	-0.624628	-0.721127	-0.301573	-0.591624	2.25548	-0.562977	1.4398
FYN	Fyn proto-oncogene	M27266	Cancer Reelin	46	4	0.528624	-0.238916	-0.21491	0.93656	-0.632629	0.177852	-0.604337	1.02412	-0.497501	-0.413938	-0.326968	1.21165	-0.520202	-0.333759	-0.621353	-0.638647	4.19309	-0.638802	-0.638828	-0.638178	-0.638832	-0.258922	-0.334731	-0.247354	2.68344	-0.569176	-0.501115	-0.521042	0.0212237	0.437182	-0.438723	-0.182434	1.59208	-0.58217	-0.552899	0.27151	0.521801	-0.563998	-0.605659	-0.548561	-0.470381	1.58802	-0.638829	-0.620918
MAPT	microtubule-associated protein tau	M18775	Alzheimer	47	4	0.900862	-0.164604	-0.528773	-0.449855	-0.31704	-0.349437	-0.482486	-0.330559	-0.438828	-0.397706	-0.292252	-0.16343	-0.142007	1.97006	0.107419	-0.309065	1.72204	-0.47848	0.0301532	-0.325669	-0.586367	0.0283978	-0.121756	-0.352894	0.0273189	0.309753	-0.388512	-0.522457	-0.621045	3.97495	-0.620997	-0.621039	-0.618431	-0.458342	-0.621045	3.11699	-0.492283	-0.211102	-0.621042	-0.50907	-0.560921	-0.396626	-0.257106	1.14063
CDK5	cyclin-dependent kinase 5	D29678	Development Alzheimer	48	4	1.08545	0.0546891	-0.687835	-0.284293	-0.506763	-0.444082	0.193211	-0.771734	-0.771734	-0.757441	-0.771734	2.91827	-0.608692	1.04066	0.277411	-0.077103	1.30352	-0.42407	-0.370677	-0.607654	-0.184438	0.295549	-0.524556	-0.367023	1.20976	-0.249378	-0.30513	-0.404773	-0.771734	0.511839	-0.771733	2.67627	0.0468817	-0.642214	-0.771723	1.90257	-0.193286	-0.418607	-0.670393	-0.413956	-0.457143	0.302329	-0.287962	1.05521
CDK5R	cyclin-dependent kinase 5, regulatory subunit (p35)	U89527	Development Alzheimer	49	4	0.567846	0.385884	-0.849694	-0.433938	-0.496737	-0.566214	0.702524	-0.910832	-0.910832	-0.910832	-0.910832	0.0110687	-0.695685	4.62791	-0.140621	-0.0829365	1.16973	-0.202124	-0.454036	-0.598446	0.269576	0.302838	-0.600203	-0.194147	0.948895	-0.057544	-0.285606	-0.422825	-0.331055	0.908612	-0.671813	1.15185	0.335699	-0.437078	-0.793782	2.41257	-0.156125	-0.60074	-0.896045	-0.386917	-0.617658	0.327137	-0.472293	1.722
CDK5R2	cyclin-dependent kinase 5, regulatory subunit 2 (p39)	U90267	Development Alzheimer	50	4	-0.650221	-0.650221	-0.650221	-0.650221	-0.650221	-0.650221	4.0535	-0.487968	-0.474192	-0.601039	-0.567442	0.13937	-0.646288	2.65213	-0.650221	-0.650221	-0.650221	-0.650221	-0.650221	-0.650219	4.0535	0.494898	-0.650219	0.0921593	0.579774	-0.462018	0.342206	-0.395553	-0.163342	-0.112342	-0.283508	1.05579	0.603203	-0.596004	-0.539184	1.39607	0.402111	-0.605094	-0.617777	-0.550414	-0.265897	-0.119646	-0.310197	1.3017
[truncated: 26 more columns]
